# Supplementary material for: Cost-effectiveness analysis of aspirin for primary prevention of cardiovascular events among patients with type 2 diabetes in China
Source: PLoS One. 2019 Dec 2;14(12):e0224580. doi: 10.1371/journal.pone.0224580 (PMC6886850; doi:10.1371/journal.pone.0224580)
Supplement: S1 Appendix — (XLS) [file pone.0224580.s001.xls]

## Sheet: Monte Carlo Simulation Report
Appendix: Supporting information for 10,000 Monte Carlo simulations
ITERATION	Aspirin_COST	Aspirin_EFF	No_use_of_aspirin_COST	No_use_of_aspirin_EFF
1	1335.21	11.0954	914.27	11.1221
2	1030.24	10.5328	681.222	10.3865
3	1154.07	11.6049	696.21	11.6268
4	946.605	13.5298	627.919	13.4719
5	1195.64	10.6551	792.622	10.6221
6	1184.44	13.4142	875.942	13.2375
7	1203.47	10.017	941.018	9.93202
8	944.918	10.0073	590.226	9.9921
9	1199.43	12.7142	906.741	12.667
10	1027.72	13.0222	786.532	13.0589
11	1260.07	11.0037	828	10.8964
12	948.936	12.2423	737.887	11.978
13	1118.59	12.4268	623.658	12.3824
14	1287.55	11.1559	895.293	11.2205
15	1100.22	12.4726	785.394	12.5027
16	1447.31	10.4444	842.161	10.5973
17	906.085	13.1124	697.421	12.9726
18	923.293	12.935	728.045	12.8516
19	1258.07	12.738	905.379	12.7584
20	1009.36	12.023	669.942	11.752
21	1571.76	12.6237	966.87	12.8086
22	1207.19	10.2438	815.571	10.2081
23	1130.24	9.64586	787.063	9.73628
24	1305.38	10.2794	803.589	10.2408
25	885.094	13.0962	617.977	12.9769
26	1282.17	10.9746	847.103	11.0047
27	1220.5	9.98981	801.747	9.85786
28	1311.2	13.3949	886.005	13.351
29	1250.63	12.1496	822.467	12.0861
30	1043.93	11.892	734.068	11.9506
31	1422.47	10.9975	895.849	10.9982
32	1111.2	9.96582	801.101	10.0116
33	979.302	12.644	670.135	12.4729
34	1259.78	12.947	804.219	13.0848
35	1202.77	10.7481	762.36	10.8284
36	1084.07	11.1594	748.044	11.0945
37	935.936	10.628	646.294	10.4808
38	1472.86	12.6331	965.287	12.6406
39	1178.18	11.3109	847.784	11.3235
40	1168.44	11.8214	868.071	11.5934
41	1055.77	12.2126	680.449	12.315
42	1291.23	11.0533	943.237	11.1339
43	1314.46	13.1325	1043.95	13.0235
44	1099.86	11.3581	756.27	11.2206
45	1019.99	10.5507	811.814	10.345
46	928.815	10.8288	708.738	10.7759
47	890.732	10.0457	596.906	9.7685
48	1166.53	13.0129	946.495	12.9257
49	1046.14	11.7487	810.713	11.628
50	929.938	12.4017	638.093	12.4844
51	1107.06	9.76923	873.381	9.69578
52	1342.34	12.5497	888.751	12.5282
53	1253	12.5563	839.169	12.3749
54	1189.78	11.9351	819.085	11.8385
55	1128.58	9.81029	904.136	9.76757
56	937.107	11.7391	662.214	11.7095
57	967.88	9.87455	778.796	9.71597
58	1367.72	10.5534	835.272	10.6886
59	1300.66	11.9706	828.136	11.8835
60	1313.15	10.0555	875.227	9.96159
61	1018.77	13.1149	686.89	12.9346
62	1132.29	11.7503	715.032	11.6426
63	942.139	10.0695	750.178	9.93035
64	1039.9	11.6098	902.962	11.5061
65	1287.97	12.5243	869.89	12.5381
66	1029.73	10.6842	700.506	10.5779
67	1428.57	9.56408	928.962	9.59661
68	1083.19	11.4576	771.086	11.3945
69	1426.19	11.4325	1026.77	11.438
70	1234.9	13.0828	927.642	12.9525
71	1107.04	13.7012	945.875	13.258
72	1276.61	13.0297	795.141	13.031
73	906.984	10.612	680.065	10.5082
74	1151.43	10.1427	884.987	10.0199
75	1636.05	10.5961	870.123	10.7652
76	1172.16	11.1833	904.114	10.9587
77	839.767	11.5695	592.478	11.5052
78	1279.98	11.5517	744.928	11.5314
79	1228.8	11.1768	895.591	11.154
80	978.443	10.5392	690.268	10.3346
81	950.184	9.83343	870.667	9.41894
82	1022.5	13.3993	784.658	13.4306
83	1396.96	10.8263	778.349	10.8072
84	1138.22	11.99	802.802	11.8766
85	1086.25	10.4584	859.199	10.3941
86	1241.83	10.042	830.772	9.96566
87	1019.94	13.726	796.803	13.5379
88	1220.91	10.4517	868.496	10.2926
89	1155.93	13.095	782.951	12.982
90	1205.65	10.6445	732.956	10.7417
91	1077.76	10.2631	714.878	10.201
92	1141.64	10.3479	696.414	10.4916
93	927.571	9.8505	744.738	9.83476
94	1213.21	13.6467	930.083	13.5661
95	1016.44	10.9723	773.518	10.649
96	950.283	12.5961	639.016	12.4043
97	1512.27	12.113	993.49	11.9543
98	1113.83	9.70346	747.038	9.62808
99	1065.28	13.3743	803.812	13.176
100	894.417	11.6205	750.482	11.6758
101	1117.69	10.9117	663.034	10.8575
102	1015.12	13.1325	766.473	13.0052
103	1046.21	10.34	810.802	10.3147
104	946.24	11.1272	646.807	11.1087
105	1142.02	13.5226	828.615	13.3925
106	1264.97	11.8686	893.021	11.7462
107	1337.84	10.7639	877.654	10.6125
108	1116.52	9.68002	1016.99	9.51672
109	1008.71	12.8899	806.564	12.7884
110	950.026	10.9874	688.223	10.9669
111	1045.75	12.0134	783.628	11.8969
112	1429.52	11.0756	911.64	11.1565
113	1538.3	11.1717	895.209	11.3358
114	1091.16	11.5574	831.209	11.6006
115	1293.39	10.0195	838.316	10.0929
116	1111.92	12.8195	661.408	12.6099
117	803.357	13.2068	754.324	12.8821
118	944.239	10.0145	715.405	9.89631
119	1527.23	12.1532	876.655	12.2262
120	1033.65	9.59394	671.189	9.70446
121	970.61	11.6361	723.106	11.4481
122	928.019	9.62932	803.148	9.64479
123	1165.97	13.8738	724.463	13.6565
124	1011.22	11.5662	834.407	11.4843
125	1232.53	12.9798	878.075	12.8505
126	1170.08	12.8716	861.343	12.5164
127	940.816	13.3747	694.631	13.2773
128	962.307	11.9905	799.192	11.8856
129	1227.13	10.4175	748.845	10.261
130	1199.18	12.156	775.251	11.996
131	1107.35	11.69	823.941	11.569
132	984.52	12.6983	832.068	12.627
133	1075.78	11.5294	695.352	11.4906
134	1082	12.6491	672.453	12.4321
135	1246.03	11.4204	807.029	11.3707
136	1208.25	13.0424	786.037	12.8774
137	945.135	10.285	733.514	10.2742
138	1341.76	9.69982	862.15	9.73201
139	1388.7	9.88819	1005.58	9.73246
140	1122.04	13.6111	797.332	13.4455
141	1226.75	10.1515	675.765	10.1686
142	1070.33	13.2609	728.45	13.0187
143	1189.52	11.6264	881.855	11.577
144	1204.2	11.7249	731.177	11.7235
145	1298.39	11.9323	885.109	11.8732
146	1135.95	10.644	667.59	10.7365
147	1068.24	11.4616	907.416	11.4647
148	1265.19	10.1325	842.513	10.1617
149	1127.35	10.3369	741.205	10.3896
150	885.387	12.8003	773.014	12.5688
151	1044.04	12.1459	814.24	11.9232
152	1112.23	9.90157	848.808	10.0391
153	1108.14	9.64359	951.633	9.6094
154	1230.93	10.4625	943.059	10.2956
155	1066.78	10.455	823.299	10.5116
156	1064.29	12.6838	685.882	12.7054
157	1481.73	10.818	879.265	10.8662
158	1050.05	9.79071	803.21	9.68112
159	1063.92	9.79733	936.069	9.8237
160	1124.22	13.6539	794.154	13.524
161	1163.85	11.029	740.045	11.3416
162	1205.12	13.4838	811.752	13.1816
163	1001.46	11.9826	789.479	11.8434
164	1095.27	13.0666	742.61	13.1253
165	1436.38	9.80846	1038.64	9.77666
166	781.025	12.6347	661.901	12.3457
167	1020.01	12.0494	569.981	11.8903
168	869.751	10.7637	611.822	10.6232
169	1241.68	13.5018	878.605	13.5546
170	1019.48	13.5345	755.088	13.5445
171	1119.29	13.1008	809.225	12.9392
172	1049.29	10.5129	806.948	10.4342
173	1261	13.1423	759.014	13.1357
174	1037.48	10.6209	794.64	10.5724
175	1246.17	13.1025	869.145	12.8075
176	1409.94	9.99309	1004.99	9.92118
177	1306.4	12.1841	786.71	12.1007
178	940.632	10.9916	615.809	10.8543
179	994.258	13.4946	864.825	13.3282
180	1261.64	12.4437	878.597	12.4001
181	1185.47	12.0241	1003.32	11.8446
182	1005.16	9.79814	799.262	9.76365
183	1069.98	13.8695	737.851	13.6057
184	1161.93	13.5511	626.926	13.3999
185	1015.01	12.9855	592.52	13.0028
186	1086.28	10.4918	962.473	10.5908
187	1151.95	11.2005	702.533	11.1805
188	1551.14	10.1441	814.649	10.1106
189	1083.15	12.083	746.49	11.9915
190	1239.97	11.7367	841.463	11.5091
191	1081.29	9.7075	672.94	9.70822
192	1480.22	10.7183	1061.6	10.6159
193	1051.86	10.0247	789.155	9.70614
194	1737.71	12.9056	992.878	13.0701
195	1264.61	11.8986	806.603	11.8535
196	942.938	9.76257	677.927	9.63995
197	955.978	11.2969	625.194	11.2887
198	989.455	13.0508	744.901	12.7201
199	1146.15	12.1611	903.836	12.0283
200	1100.3	12.231	724.271	12.0162
201	1143.11	12.9662	852.333	13.0781
202	1003.71	11.671	713.133	11.6701
203	1623.38	10.5563	899.355	10.7291
204	1030.23	10.4182	677.341	10.3826
205	1421.88	12.0142	871.011	12.1572
206	1179.03	10.4566	872.078	10.2725
207	923.933	11.2546	682.636	11.1672
208	1204.43	12.273	828.056	12.082
209	784.466	13.6538	586.435	13.3813
210	995.609	13.2219	787.424	13.3699
211	1170.24	10.8436	864.507	10.8867
212	1120.23	12.7622	778.178	12.5639
213	1278.88	13.5277	841.191	13.5179
214	1019.46	12.8154	661.588	12.7363
215	1282.13	12.3033	823.464	12.292
216	1161.97	10.0859	813.417	10.0263
217	1488.08	12.3677	1009.32	12.3025
218	1160.84	10.9034	850.479	10.8438
219	1283.04	9.75311	676.543	9.84284
220	1011.21	12.2112	799.526	12.2117
221	1011.47	11.6065	683.929	11.5153
222	958.486	13.227	736.255	13.1246
223	1025.95	11.1762	667.6	11.0355
224	1011.28	12.8048	671.399	12.7346
225	1202.1	10.3109	768.908	10.3545
226	1213.43	13.5663	684.164	13.5481
227	966.789	10.6327	661.022	10.3965
228	1229.5	10.2095	823.407	10.2693
229	1092.07	13.3324	824.492	13.2791
230	1114	13.0053	668.335	12.9179
231	1189.27	12.9632	809.033	12.8033
232	1286.95	9.8944	780.298	9.88918
233	1347.44	12.2929	797.984	12.1788
234	1231.74	12.008	764.872	11.9673
235	1098.84	10.8768	748.878	10.8122
236	1255.32	13.116	992.211	12.8767
237	1179.93	12.2871	767.835	12.3144
238	1303.54	11.9989	770.741	11.9082
239	920.983	10.4344	782.385	10.2364
240	1143.04	11.7552	773.194	11.6377
241	1091.77	13.4711	769.159	13.4344
242	1186.56	13.4837	749.526	13.5611
243	1066.32	11.3847	733.949	11.18
244	1122.04	13.6934	673.94	13.6166
245	1043.22	11.0824	857.351	10.8748
246	1178.62	9.76482	826.117	9.57347
247	1305.4	10.7548	922.301	10.7571
248	1112.07	11.5912	785.912	11.5541
249	1120.88	10.3214	807.794	10.2986
250	1101.1	11.4217	891.226	11.2986
251	1229.31	11.9976	742.342	11.9947
252	1391.85	11.6955	872.627	11.6064
253	1167.96	11.1844	705.284	10.9948
254	1190.6	9.78388	828.961	9.78944
255	1393.98	13.5766	1036.68	13.3552
256	1014.19	11.4112	858.093	11.3146
257	1241.59	10.8324	882.52	10.8483
258	1151.74	11.609	908.967	11.5705
259	1104.13	10.1763	744.409	10.0857
260	1010.33	10.6099	729.506	10.5568
261	978.107	13.4458	688.712	13.2333
262	1050.85	13.6266	712.915	13.6967
263	1050.06	12.9544	852.082	12.9411
264	969.318	11.6266	709.771	11.4333
265	1316.2	12.7178	926	12.3265
266	1104.32	10.2799	667.185	10.2405
267	1479.64	12.9991	927.575	13.0647
268	1381.56	10.1894	989.237	10.0808
269	1309.52	12.0413	805.542	12.0645
270	1178.37	12.9024	828.805	12.9382
271	1050.36	11.4985	747.693	11.4792
272	1482.44	10.6558	953.997	10.6301
273	1049.67	11.8959	831.47	11.8578
274	1065.65	13.9299	881.03	13.4998
275	1257.01	11.9284	822.905	11.8183
276	1284.58	12.3984	783.224	12.4362
277	1051.19	10.6793	665.239	10.5755
278	978.639	9.83009	689.061	9.88062
279	1525.81	10.4517	916.318	10.4956
280	1269.11	12.9695	973.415	12.9238
281	1046.57	9.7439	634.362	9.91775
282	1367.68	10.0314	954.609	10.1449
283	1099.7	12.6809	685.935	12.4518
284	1168.01	10.5001	942.137	10.5727
285	1539.1	10.8835	1018.09	10.862
286	1485.77	10.2031	947.908	10.067
287	1151.28	12.3477	771.466	12.2163
288	1107.16	13.5628	737.417	13.4696
289	1740.21	11.4058	833.366	11.5593
290	1180.56	9.71802	874.949	9.82292
291	1089.74	10.6474	811.286	10.4826
292	919.383	13.2421	874.037	13.1701
293	995.564	11.0352	745.781	11.024
294	1231.79	12.5454	789.907	12.6513
295	1182.33	9.77686	827.768	9.91254
296	1442.35	12.7493	964.73	12.5951
297	1178.28	9.45266	866.16	9.5309
298	956.309	12.1709	648.225	11.986
299	1207.99	11.6763	776.084	11.9202
300	1100.46	12.9342	843.478	12.9835
301	1138.72	13.058	885.873	13.0472
302	1429.02	11.6746	1062.33	11.4474
303	1057.72	13.024	667.588	13.0803
304	1014.48	11.552	701.363	11.3811
305	1305.56	11.1719	842.594	11.0464
306	1298.83	9.50502	767	9.63923
307	1302.71	11.348	862.76	11.2211
308	1053.76	9.92629	768.408	9.75169
309	1001.97	9.71508	620.141	9.66694
310	1184.2	12.2378	939.855	12.1903
311	1402.5	13.6372	933.441	13.5265
312	909.15	9.81063	888.632	9.60107
313	905.573	13.554	791.167	13.4597
314	1025.67	12.8816	642.78	12.836
315	848.521	13.6958	559.69	13.6262
316	957.921	9.85826	566.27	9.77363
317	1149.4	12.3697	736.293	12.0885
318	927.34	10.3044	641.079	10.2305
319	951.611	12.8377	715.314	12.7582
320	1286.3	11.8681	757.079	11.7154
321	1253.41	11.6417	895.568	11.672
322	1172.08	12.5981	781.16	12.5289
323	928.945	13.0319	648.023	13.1031
324	996.208	9.71912	748.586	9.65104
325	973.06	9.63551	739.171	9.59867
326	1370.41	10.2683	814.206	10.2456
327	1054.69	12.884	679.166	12.9117
328	1430.38	11.2395	1114.21	11.1055
329	1241.23	10.1677	837.264	10.1382
330	1193.09	10.1749	857.22	10.0986
331	1068.6	11.3267	691.866	11.2496
332	1279.01	13.2847	837.421	13.0861
333	1255.63	13.3621	1054.01	13.1555
334	1309.31	10.9066	632.086	10.9885
335	1064.15	10.1045	747.835	9.97197
336	1173.84	11.1034	819	10.9361
337	1023.89	9.96994	810.013	9.86889
338	1350.89	11.1937	718.049	11.3614
339	1048.82	12.3006	770.277	12.0209
340	912.674	11.0177	830.081	10.8817
341	1068.24	9.69033	808.869	9.70209
342	1103.19	12.5824	790.118	12.6579
343	879.271	12.1522	749.571	12.1197
344	1205.26	11.2335	891.65	11.1884
345	1301	11.8879	864.672	11.8761
346	1108.92	13.2016	852.344	13.0242
347	930.891	10.4778	739.888	10.3343
348	1085.19	11.1122	598.394	11.0679
349	1231.12	13.1287	898.185	12.969
350	1295.72	11.828	804.252	11.9231
351	1070.67	12.7222	598.987	12.6432
352	1406.81	13.2165	804.072	13.4275
353	1108.95	13.7497	749.326	13.49
354	1237.39	10.1365	660.858	10.2333
355	1088.89	13.1852	854.136	13.1085
356	1406.39	12.9254	845.848	12.953
357	1216.49	11.8136	894.879	11.8393
358	1013.98	11.5677	793.085	11.412
359	1259.36	12.5438	700.718	12.5914
360	944.409	10.4883	648.598	10.4827
361	1510.09	10.7696	1009.59	10.7562
362	935.551	12.3628	787.624	12.0947
363	1054.6	10.7833	792.162	10.8094
364	853.674	10.9292	594.706	10.832
365	1058.63	13.629	692.16	13.5527
366	842.285	13.4963	593.528	13.483
367	1059.38	12.7122	689.543	12.3592
368	1144.24	11.2754	743.571	11.3508
369	1073.57	11.267	741.291	11.1329
370	1038.87	11.2492	823.004	11.1794
371	1333.09	12.2106	975.786	12.037
372	1101.19	10.1924	866.992	10.0839
373	990.684	12.1086	756.326	11.7776
374	933.976	12.1276	654.467	12.0631
375	1107.95	10.9074	736.767	10.9303
376	1180.7	12.6426	820.372	12.4625
377	1078.18	13.2644	793.811	13.1618
378	1098.2	10.523	754.256	10.4015
379	1154.85	12.5085	770.215	12.6373
380	1046	9.6122	771.733	9.49794
381	1160.2	12.3204	860.258	12.2177
382	1305.63	9.91383	924.841	9.80501
383	1159.27	11.481	859.975	11.4192
384	1087.27	12.9563	718.093	12.8611
385	1181	11.9321	799.095	11.8046
386	961.629	11.9896	638.37	11.8896
387	1100.02	12.9114	684.72	12.8065
388	961.063	11.8031	654.033	11.6978
389	1049.35	11.8616	724.213	11.7406
390	1086.52	11.1294	705.261	11.0826
391	1051.64	12.1005	700.329	11.9593
392	952.664	10.785	774.186	10.5172
393	1487.56	10.4508	844.229	10.4064
394	987.173	11.4697	745.472	11.416
395	1170.8	9.70722	738.535	9.65088
396	1174.91	12.7658	690.05	12.8015
397	1118.04	9.78891	764.56	9.87141
398	1027.37	12.6234	872.775	12.513
399	1378.45	9.44995	760.755	9.51529
400	975.016	11.9109	733.967	11.7634
401	1733.63	12.6589	986.183	12.6293
402	1241.09	12.7097	780.007	12.6979
403	1259.14	10.0913	938.221	10.0375
404	1579.29	9.75887	905.828	9.91532
405	1060.78	9.98236	606.71	10.0213
406	822.092	11.5787	561.659	11.5606
407	1138.67	13.0992	818.475	13.1392
408	1193.95	12.668	807.795	12.6478
409	773.379	13.2505	750.976	12.9573
410	1281.26	9.65963	856.592	9.65163
411	988.194	9.80985	863.426	9.74185
412	1208.45	12.6095	788.295	12.6675
413	911.562	12.2217	669.825	12.1287
414	1019.74	12.3298	718.211	12.2129
415	1087.92	10.7716	566.896	10.8532
416	1101.33	12.0786	758.388	12.1528
417	1140.77	10.6971	834.517	10.6177
418	1140.15	10.4733	788.366	10.4023
419	1173.38	12.2105	785.544	11.9392
420	1203.91	12.0768	733.707	12.1153
421	1229.9	10.4981	597.512	10.581
422	1289.87	12.1904	682.766	12.3838
423	1124.91	13.0714	730.861	12.992
424	946.376	12.3406	703.821	12.3229
425	1060.88	10.7941	829.384	10.6384
426	1092.52	10.4564	678.823	10.3562
427	956.442	10.2968	679.573	10.207
428	1064.49	11.4737	743.817	11.4958
429	892.157	13.4517	611.101	13.2731
430	1232.04	9.86697	737.251	9.85706
431	892.503	10.2284	677.029	10.0806
432	1424.71	11.5129	851.212	11.6336
433	1338.69	12.8825	966.519	12.748
434	1061.79	11.1614	886.215	11.0225
435	984.227	10.4367	703.45	10.4017
436	1115.84	9.81826	1065.33	9.78742
437	1041.09	12.6172	677.369	12.5801
438	1230.64	12.8707	829.324	12.8746
439	1309.66	10.1657	873.344	9.99308
440	1504.76	11.7225	886.662	11.7577
441	974.358	12.0045	690.082	11.8863
442	1083.26	10.9528	758.034	10.9734
443	1135.6	9.69969	739.369	9.51092
444	1336.82	11.2308	984.543	11.2206
445	955.204	12.4232	713.842	12.4179
446	1151.99	12.554	877.039	12.3908
447	1234.36	11.8892	872.529	11.9228
448	809.497	11.6005	566.599	11.5808
449	1063.31	11.2212	729.565	11.0966
450	1259.76	11.5794	949.721	11.4518
451	1205.84	12.3447	941.529	12.1806
452	1046.89	13.2165	681.056	13.2052
453	1239.25	13.3432	769.926	13.2264
454	1006.75	12.9167	771.399	12.6641
455	1127.01	11.1264	826.587	10.9472
456	1012.36	12.8441	655.764	12.9172
457	1535.7	13.3089	792.613	13.5124
458	1314.77	10.6584	917.211	10.4569
459	1401.46	10.8975	882.121	10.8427
460	922.632	11.7514	717.79	11.6164
461	863.12	12.4049	625.754	12.3756
462	1477.99	9.39733	973.238	9.45242
463	988.509	12.544	666.877	12.5173
464	1138.88	11.4721	738.217	11.3476
465	1104.04	9.9933	801.106	9.90535
466	1177.82	13.3814	816.4	13.2402
467	1017.77	12.0811	713.205	11.9023
468	1124.44	13.2086	834.254	13.181
469	925.364	13.7655	571.957	13.5907
470	1447.61	11.7037	955.247	11.7536
471	974.249	12.0087	783.95	11.7973
472	943.605	13.0037	638.095	12.7917
473	1102.53	12.5373	668.722	12.2605
474	1212.25	10.6852	841.576	10.5074
475	1104.19	10.5536	749.141	10.5085
476	1156.13	10.134	832.597	10.172
477	1078.56	13.2036	701.202	13.2585
478	1004.69	11.7053	734.794	11.5584
479	1190.9	10.5137	686.787	10.5854
480	1393.15	13.1042	913.572	12.9573
481	1255.74	11.9626	705.051	11.9707
482	1106.31	9.78969	907.938	9.63009
483	1180.42	13.0779	799.55	12.8443
484	977.147	11.111	698.462	10.9918
485	861.253	13.7037	573.063	13.5228
486	1048.1	11.6653	776.07	11.6937
487	1023.95	9.72628	878.154	9.46465
488	1109.98	13.4233	660.305	13.2737
489	1048.09	10.648	665.888	10.5176
490	1113.01	13.2548	651.931	13.2595
491	1082.45	9.97013	755.34	9.81991
492	1151.94	11.2526	837.995	11.1526
493	1121.2	12.9009	784.098	12.8475
494	1183.57	10.3257	851.749	10.1412
495	1123.2	11.1753	740.015	11.1912
496	1705.28	11.4635	1048.41	11.4071
497	1230.49	11.8342	947.494	11.6958
498	1216.11	13.5985	728.92	13.4259
499	887.868	10.1333	756.547	10.009
500	1351.54	10.401	805.311	10.4726
501	1027.04	11.7351	797.88	11.6996
502	1118.09	10.6113	759.621	10.6049
503	1133.41	12.507	828.076	12.531
504	1251.62	11.8285	872.217	11.7697
505	987.023	13.1568	703.594	12.917
506	1318.26	13.4508	805.136	13.4434
507	924.162	11.494	659.467	11.4477
508	1229.04	11.1923	803.179	11.2547
509	1322.84	12.6713	832.675	12.607
510	856.494	12.0963	765.66	11.8371
511	986.082	11.3613	918.703	11.2563
512	1064.3	12.7895	769.901	12.5876
513	1165.27	11.6075	912.662	11.5083
514	990.732	9.73401	805.355	9.57986
515	1088.24	13.1448	884.151	13.1253
516	999.329	10.9462	767.91	10.6963
517	1080.53	11.5479	792.128	11.4848
518	1562.06	12.1854	1136.3	12.1383
519	1117.04	12.0551	908.915	11.9336
520	1074.02	9.69908	796.918	9.76176
521	1316.36	11.6682	992.653	11.5985
522	917.643	10.9979	649.915	10.7301
523	990.251	11.3093	827.765	11.0813
524	1320.73	10.3989	871.431	10.2309
525	1102.39	10.63	758.617	10.7438
526	1111.76	13.4058	861.344	13.1568
527	921.287	12.0306	650.315	11.9157
528	1080.13	13.0616	890.07	13.0656
529	1131.96	13.5686	833.644	13.5253
530	1374.24	9.75276	988.789	9.59246
531	1340.75	12.5954	825.102	12.7049
532	1372.22	12.5925	870.453	12.83
533	1279.37	10.8036	906.122	10.9368
534	1136.45	10.6267	924.349	10.5655
535	1160.06	10.5067	839.06	10.4344
536	1397.07	10.6765	778.874	10.6389
537	1016.59	12.1832	647.604	11.992
538	931.094	12.7852	711.048	12.8769
539	1114.3	10.8396	783.248	10.6415
540	1439.9	11.8158	822.461	11.9121
541	1029.07	11.2432	756.302	11.2668
542	957.052	10.0849	642.046	9.97054
543	1159.31	12.8019	793.745	12.8639
544	1270.63	11.7827	765.609	12.0765
545	917.351	9.60981	705.126	9.52783
546	1092.82	12.0526	661.191	11.96
547	1150.28	9.75607	846.344	9.70797
548	1303.02	12.5976	745.082	12.6796
549	1129.62	10.6177	762.326	10.4759
550	982.438	12.0342	650.166	11.9995
551	1086.48	13.0894	750.173	12.9354
552	1095.81	12.1037	797.356	12.1869
553	1188.79	10.6756	1072.78	10.5545
554	944.904	13.3988	780.525	13.1703
555	1379.15	11.2061	863.603	11.2509
556	1131.9	12.2733	930.756	12.1681
557	1199.53	11.0231	857.349	10.8484
558	1480.1	10.9097	787.9	10.9102
559	1188.11	9.73688	818.014	9.68113
560	979.853	9.59029	600.308	9.58869
561	1233.8	10.2961	843.1	10.3945
562	1020.58	12.0203	772.528	11.9862
563	1077.51	11.3586	602.273	11.4932
564	1058.8	9.96829	718.101	9.69763
565	1236.46	12.5868	791.12	12.5008
566	954.524	10.8827	686.282	10.8264
567	1098.97	11.0969	741.455	11.019
568	1272.85	11.9655	791.818	11.9391
569	1399.35	11.3615	734.866	11.4123
570	919.848	12.9645	565.222	12.8706
571	1492.23	11.609	948.252	11.7793
572	884.675	13.2635	602.792	13.1472
573	1154.49	12.9861	884.912	12.8724
574	1042.23	12.6249	769.508	12.5867
575	1221.72	10.3796	752.691	10.3006
576	1142.77	11.5953	827.802	11.7724
577	995.282	10.9885	625.579	11.045
578	1023.03	13.1086	717.565	13.0673
579	1370.27	9.94274	755.981	9.99398
580	1120.85	12.8417	717.264	12.8645
581	1309.13	10.0801	1113.91	10.1592
582	1041.56	10.2169	652.127	10.2468
583	1003.56	12.9546	766.5	12.8692
584	1106.98	9.87512	823.362	9.69937
585	1410.29	9.61405	929.245	9.64194
586	929.72	13.4496	759.537	13.3225
587	1138.32	11.3609	927.839	11.0699
588	1290	13.2238	730.062	13.2587
589	1422.56	9.60699	1138.56	9.58827
590	1272.06	13.4219	774.646	13.5296
591	1233.44	9.99707	858.781	9.93271
592	939.983	12.0225	642.736	11.8613
593	1309.17	12.0137	986.663	11.9889
594	1008.54	9.67838	645.001	9.67673
595	1223.31	12.8915	809.755	12.8001
596	1531.13	9.66668	770.833	9.7587
597	1060.04	10.7091	626.56	10.7738
598	1062.92	10.7166	671.768	10.598
599	889.771	9.79299	610.351	9.73058
600	1189.04	13.7058	957.974	13.6102
601	894.344	13.5384	614.821	13.4793
602	951.881	13.3566	623.286	13.1992
603	1347.6	12.3142	899.767	12.3246
604	1066.86	12.4718	801.522	12.3137
605	1274.44	9.83967	1044.95	9.82971
606	1077.99	10.8464	802.418	10.7497
607	1251.65	10.7815	799.29	10.6631
608	1053.18	12.815	841.865	12.5561
609	1139.41	10.2403	821.507	10.146
610	1232.67	11.5516	836.267	11.2609
611	876.962	12.0437	682.045	11.9295
612	1204.2	11.4135	745.592	11.3878
613	806.427	13.2712	618.87	13.0253
614	1224.72	12.4181	839.312	12.4211
615	1151.07	11.863	704.468	11.7933
616	1623	10.1674	1068.06	10.2166
617	1320.43	11.5011	812.224	11.2586
618	1358.27	11.6159	937.594	11.6798
619	1175.26	10.9239	764.873	10.9357
620	1193.14	10.7664	710.966	10.7835
621	1139.3	13.7435	822.231	13.5814
622	1072.05	13.6499	754.532	13.5693
623	1110.3	12.0569	751.769	11.9789
624	1536.72	10.1248	847.745	10.1195
625	1080.87	12.5996	815.104	12.3365
626	1014.09	9.62502	766.918	9.5161
627	933.233	13.7797	735.749	13.4376
628	1100.42	13.2871	729.431	13.2401
629	1024.8	11.2494	742.59	11.2393
630	1284.25	13.653	716.295	13.7004
631	1001.06	11.5759	701.841	11.6549
632	1142.5	13.1315	769.466	13.0967
633	908.659	11.8072	605.378	11.4242
634	951.055	12.2938	789.77	12.0471
635	1106.24	10.2164	775.4	10.1967
636	1307.7	13.2706	1071.03	13.4879
637	1031.67	13.8643	669.369	13.7453
638	1247.65	10.8661	899.592	10.7988
639	1279	10.7472	1044.95	10.6467
640	955.277	12.4055	664.246	12.5519
641	955.091	10.9077	707.658	10.7022
642	1114.97	10.9663	788.018	10.9563
643	1562.51	9.72035	925.213	9.709
644	1027.51	9.77621	857.264	9.71645
645	978.363	13.7116	685.396	13.6119
646	853.9	11.5996	648.369	11.4242
647	1268.75	10.3303	705.681	10.4569
648	1063.14	11.3116	797.883	11.3436
649	949.191	12.7056	649.057	12.5517
650	1059.54	10.7015	810.444	10.5509
651	1041.73	12.7567	798.257	12.8682
652	1216.12	10.414	806.927	10.4336
653	979.349	12.7248	813.054	12.8324
654	1019.59	13.5819	719.611	13.456
655	1051.27	13.4596	751.225	13.3825
656	1470.06	12.195	853.469	12.3296
657	1296.89	11.0856	748.572	10.852
658	1027.76	9.99081	699.558	9.93971
659	1508.13	11.4587	985.313	11.5049
660	1331.14	11.3411	754.338	11.3503
661	861.93	10.0676	711.783	10.0161
662	994.06	12.0401	847.51	11.8431
663	955.729	13.1205	717.708	12.8835
664	1227.19	11.0726	769.288	11.0427
665	1244.3	12.5312	801.079	12.5162
666	1029.11	11.8345	760.989	11.6735
667	953.209	9.98724	736.554	9.87149
668	1443.68	9.98142	809.948	9.89068
669	1223.8	10.5102	733.904	10.5252
670	1691.6	9.82228	820.618	9.95331
671	1592	11.6763	924.817	11.7337
672	1228.31	11.8623	890.931	11.698
673	1254.18	11.8334	966.279	11.8544
674	1150.11	11.245	642.467	11.3964
675	1433.96	10.1896	1059.91	10.2211
676	1157.74	9.7846	887.901	9.60145
677	887.148	10.0046	769.196	9.8192
678	1143.25	12.351	817.216	12.2487
679	1127.51	11.1088	863.566	10.9946
680	977.261	10.409	862.305	10.273
681	1014.88	12.7807	681.785	12.5684
682	1425.26	11.1307	762.004	11.3868
683	1113.36	12.0505	764.518	11.947
684	1048.2	11.0022	886.899	10.9469
685	1527.96	11.5222	1008.41	11.397
686	1097.69	11.4124	698.704	11.4889
687	1167.35	10.5188	781.777	10.5296
688	1129.08	10.2712	735.662	10.1498
689	1074.81	11.8421	873.064	11.72
690	1076.36	13.5478	744.459	13.5111
691	1103.4	12.7108	762.448	12.7959
692	1118.34	9.9366	813.942	9.80489
693	1311.73	12.6665	783.533	12.5036
694	1843.91	11.4025	1011.63	11.5843
695	1089.35	13.4451	1037.36	13.2879
696	980.778	10.2532	788.659	10.0843
697	1289.27	12.0997	883.155	12.0049
698	1255.19	10.8851	1018.84	10.9033
699	1090.46	13.433	655.82	13.4185
700	1105.47	10.9917	845.005	10.7918
701	951.057	10.0706	826.457	9.74051
702	1260.77	11.5767	849.765	11.5551
703	973.194	13.0468	765.014	12.8635
704	1111.92	12.2708	862.933	12.3302
705	1098.83	13.0842	786.39	12.8082
706	1102.63	11.9392	841.305	11.8124
707	1055.61	9.9686	750.752	9.81135
708	951.317	12.799	815.498	12.4713
709	1029.52	10.5129	568.219	10.5454
710	1001.2	10.2108	703.329	10.2891
711	954.507	10.07	694.453	10.1048
712	1235.26	12.5669	786.044	12.5091
713	1150.62	12.1637	722.022	12.0061
714	1345.09	12.0588	780.751	12.0806
715	1163.89	11.4656	875.271	11.1807
716	1061.2	13.6135	752.874	13.3604
717	1048.8	11.1956	761.495	11.0103
718	1137.18	10.0992	825.076	10.1065
719	1171.28	9.86442	769.872	9.81655
720	1225.78	13.7844	852.994	13.6152
721	1119.22	13.5339	632.7	13.3393
722	963.805	9.75938	851.556	9.60594
723	1042.49	10.3562	789.583	10.3519
724	1097.45	12.6341	796.85	12.5107
725	1225.52	10.9838	760.071	10.7796
726	1008.51	12.8972	687.8	12.7874
727	1176.82	10.1992	712.18	10.1876
728	1091.08	9.71453	790.22	9.74168
729	957.142	9.98301	755.619	9.92765
730	1001.67	10.0701	726.147	9.96522
731	1024.97	11.7234	721.642	11.6422
732	1150.32	9.79054	733.446	9.81308
733	1038.25	12.6868	748.776	12.7037
734	1142.58	11.2101	806.193	11.1436
735	1336.9	10.2026	810.445	10.1167
736	1134.71	10.2958	963.607	10.3889
737	1262.55	10.3859	989.304	10.3877
738	1073.05	9.58578	675.739	9.62849
739	1009.76	9.44016	706.024	9.43868
740	1010.84	12.6068	867.193	12.4992
741	1103.26	13.4769	779.287	13.2098
742	982.922	10.1895	663.103	10.0839
743	1318.67	11.5694	871.052	11.4985
744	959.709	9.77607	658.042	9.96948
745	1032.22	12.3768	657.77	12.2304
746	1055.66	11.6348	779.474	11.5287
747	1321.82	13.3474	895.523	13.4834
748	1193.56	12.0315	886.983	11.9522
749	845.761	13.6681	605.468	13.4789
750	1358.69	9.85996	996.239	9.65799
751	1101	13.3869	709.524	13.2519
752	1119.53	13.0239	886.139	12.9122
753	880.494	10.183	605.492	10.1046
754	961.465	10.6943	642.092	10.5782
755	1279.94	11.2763	687.334	11.243
756	1188.3	10.3509	827.674	10.2714
757	1006.2	9.86229	667.488	9.76103
758	1344.53	10.7374	717.789	10.6625
759	961.073	10.1827	686.743	10.1086
760	1162.92	11.4356	768.014	11.38
761	1346.34	10.7247	825.061	10.767
762	1344.15	10.6203	780.494	10.7385
763	1172.31	12.2194	945.783	12.0222
764	1022.53	9.82461	702.026	9.82319
765	893.44	12.9366	707.425	12.8445
766	1113.22	11.2301	889.538	10.9967
767	1032.35	12.8928	724.584	12.7267
768	1256.66	12.1107	744.361	12.0972
769	1272.54	9.98904	906.256	9.95842
770	1277.17	10.6934	815.852	10.5605
771	1344.61	12.0708	932.796	11.9817
772	1330.08	12.5388	816.176	12.6377
773	1048.53	10.9027	794.236	10.8135
774	867.534	12.3859	621.654	12.4893
775	1096.24	10.8444	928.656	10.8657
776	1253.57	11.7059	800.954	11.7255
777	1063.33	11.5499	824.853	11.496
778	1071.28	10.3167	815.738	10.1622
779	1201.48	10.6217	791.179	10.4407
780	1246.46	13.6066	883.247	13.7158
781	1136.35	11.0224	952.232	10.9014
782	1217.51	9.92647	793.022	9.70373
783	1053.25	12.1221	770.5	12.316
784	1262.65	11.5565	720.734	11.7501
785	923.052	11.1729	570.158	11.2081
786	1336.51	10.6901	770.365	10.7634
787	1283.13	11.6057	864.315	11.6028
788	1014.12	10.5964	730.398	10.5672
789	1193.3	11.6976	775.3	11.5572
790	1116.83	13.0706	845.179	13.1021
791	1323.21	11.9826	951.297	11.8429
792	1100.32	11.2756	835.895	11.1536
793	969.599	13.3398	617.241	13.3885
794	1022.29	11.6701	685.71	11.8307
795	1132.16	10.4963	830.756	10.3752
796	882.764	12.5737	826.597	12.4139
797	1223.4	10.7156	810.411	10.5957
798	1371.5	12.3341	737.394	12.4876
799	1170.3	11.7301	904.942	11.6683
800	1060.21	9.60394	782.52	9.59305
801	1139.78	9.80799	783.2	9.71381
802	961.342	13.4871	622.669	13.3536
803	998.762	12.2496	691.803	11.998
804	1173.44	12.0073	887.485	11.9393
805	1099.39	13.2404	781.278	12.988
806	800.4	11.6141	571.687	11.3895
807	1137.51	11.746	688.824	11.6618
808	1260.66	11.3615	811.073	11.3852
809	1050.21	11.3178	776.526	11.2169
810	1091.69	13.0196	720.074	12.9121
811	866.093	11.9406	654.879	11.8082
812	828.653	11.6717	563.143	11.786
813	1187.77	11.6984	750.603	11.657
814	1013.2	10.3818	790.028	10.3104
815	1105.11	13.8335	925.56	13.4882
816	1162.47	11.6704	793.445	11.667
817	1270.38	11.3534	982.267	11.041
818	999.659	12.9427	724.485	12.8818
819	1027.97	12.5262	819.645	12.5029
820	1083.66	12.1561	704.447	12.3043
821	1404.8	9.82836	737.614	9.74142
822	964.619	12.2175	634.672	12.1174
823	1220.14	12.7111	801.132	12.5231
824	1185.61	11.7821	752.6	11.8149
825	937.039	12.0686	788.97	11.8605
826	1055.45	10.1622	757.17	10.2855
827	1398.4	12.948	927.933	13.0511
828	1001.34	12.0851	662.796	11.8945
829	908.752	11.3927	689.377	11.1652
830	1199.25	9.86348	792.198	9.85824
831	1325.59	13.0462	905.662	12.7621
832	1005.88	12.35	662.424	12.2021
833	1012.77	10.5967	693.864	10.6038
834	1287.51	9.81578	664.691	9.93764
835	1270.06	13.3432	871.036	13.4264
836	1480.94	12.0695	819.785	12.2891
837	1380	11.0287	774.807	11.1076
838	936.056	11.2845	633.488	11.2456
839	934.101	12.819	893.277	12.5522
840	909.098	11.2155	705.443	11.1947
841	1172.67	11.6868	899.967	11.7214
842	1197.66	12.3476	786.799	12.1228
843	964.059	9.85272	851.74	9.6761
844	1048.25	11.4953	729.497	11.4591
845	1190.38	10.5328	822.608	10.5001
846	911.381	10.2683	660.255	10.2252
847	935.541	11.4759	659.733	11.3994
848	1375.63	13.1156	780.329	13.1734
849	1272.46	13.3832	755.389	13.1906
850	1181.29	10.8339	729.521	10.9291
851	1453.38	10.3013	762.12	10.481
852	967.592	11.8124	799.983	11.6261
853	1339.23	13.2026	932.355	13.0578
854	1476.39	11.3755	962.885	11.326
855	1235.58	10.3537	906.871	10.2404
856	1314.12	11.5484	848.46	11.6227
857	1303.96	9.72599	800.244	9.88341
858	1044.2	13.1852	784.337	13.0746
859	1135.28	12.4159	823.647	12.4089
860	1470.46	12.8779	880.666	12.8604
861	1402.04	11.2768	725.259	11.344
862	1126.52	13.0695	850.186	12.9127
863	1228.64	13.3487	793.899	13.2731
864	1083.67	13.3541	913.203	13.2262
865	1156.27	11.9208	681.809	12.0157
866	1115.3	10.8203	878.603	10.5617
867	1403.74	12.5595	804.507	12.5296
868	1493.46	9.68527	933.835	9.73548
869	1103.07	9.80628	829.747	9.89807
870	980.233	11.2682	833.116	11.1739
871	1081.36	12.6759	947.657	12.4666
872	1278.05	12.962	744.314	12.9098
873	1068.22	13.3995	804.721	13.2107
874	1339.32	10.1534	940.33	10.1316
875	1150.41	12.9211	932.269	12.8571
876	854.166	12.3269	522.398	12.2
877	1046.77	10.171	749.44	9.98327
878	1373.04	10.0556	1054.51	9.84864
879	1361.6	10.9675	846.276	11.073
880	793.597	11.4468	704.248	11.1657
881	1428.6	11.2564	834.007	11.2058
882	1233.17	9.66729	770.173	9.6858
883	1131.88	10.5512	720.151	10.4823
884	1144.83	10.9592	744.976	10.8281
885	1072.32	13.5573	686.715	13.5756
886	850.086	11.5265	641.107	11.4144
887	1028.06	11.6733	756.985	11.5784
888	1124.06	12.3049	835.331	12.035
889	1195.6	10.2766	887.722	10.1542
890	1059.47	11.5456	739.367	11.3868
891	1094.31	9.71008	823.939	9.54263
892	1106.62	12.9159	903.544	12.7342
893	1033.44	12.445	642.603	12.4449
894	1456.03	12.7742	831.83	12.9278
895	1338.13	10.9467	1027.21	10.8751
896	1089.2	12.862	758.224	12.7401
897	1269.4	10.1486	894.93	10.1048
898	1057.72	10.8693	784.676	10.7509
899	1169.79	10.4509	795.999	10.2874
900	1257.16	10.1817	837.578	10.1704
901	1084.54	10.5794	695.336	10.5043
902	1292.11	13.382	1093.5	13.2329
903	1735.17	12.9138	924.436	12.9844
904	921.749	10.4813	683.469	10.467
905	980.172	11.9087	799.309	11.8116
906	1187.35	12.8379	870.296	12.7932
907	1039.49	12.2161	898.836	12.1977
908	1057.88	13.2954	698.188	13.2058
909	1154.47	11.4652	745.323	11.3645
910	1606.05	11.8223	822.823	12.022
911	1126.45	12.4612	900.19	12.2005
912	979.852	9.75327	654.63	9.70126
913	1183.61	10.6837	872.302	10.5656
914	1043.34	11.6234	725.835	11.4094
915	975.024	13.0361	717.407	12.7541
916	967.669	10.2873	656.551	10.2077
917	831.871	11.2007	745.669	10.8433
918	1438.53	13.5038	800.403	13.5079
919	1348.33	11.037	896.202	11.0018
920	1249.27	12.8037	768.999	12.848
921	903.664	12.2906	608.247	12.2206
922	1190.55	10.3535	770.205	10.3328
923	830.505	10.9768	596.384	10.8163
924	1077.85	11.1237	759.765	11.1532
925	1505.11	11.2735	927.226	11.2886
926	1402.42	12.2067	835.218	12.3347
927	1350.8	12.2878	1134.75	12.1852
928	1091.6	10.2512	808.969	10.1236
929	1455.98	9.59289	790.689	9.86874
930	1198.14	11.5905	796.235	11.3407
931	1545.3	10.0525	948.778	10.0971
932	922.163	13.5665	672.26	13.4748
933	940.086	10.5012	776.977	10.4046
934	906.701	11.2252	643.102	11.0311
935	1194.07	11.6184	783.825	11.6094
936	1154.13	13.6853	833.845	13.4842
937	1125.11	13.3943	902.097	13.2783
938	1308.01	12.4626	690.453	12.5485
939	1206.21	13.7258	951.949	13.4642
940	1163.3	12.0829	745.919	12.1166
941	1021.2	9.7972	725.605	9.89181
942	1034.42	12.926	823.135	12.5705
943	1020.19	12.1867	748.496	12.1547
944	1110.5	12.5665	815.061	12.4646
945	1143.62	11.7476	726.295	11.666
946	1194.57	11.1712	579.7	11.1763
947	1019.22	10.8249	833.959	10.7866
948	918.436	13.5831	662.18	13.501
949	1262.33	12.8183	880.356	12.7814
950	1091.62	10.5699	764.283	10.3599
951	1199.97	11.8	809.859	11.7996
952	1079.27	13.3347	731.343	13.2757
953	1289.73	12.8882	814.897	12.7706
954	1194.67	13.7897	828.294	13.6431
955	1075.25	12.3673	746.022	12.2737
956	952.369	10.6619	585.601	10.3845
957	1048.39	13.1237	854.207	12.9351
958	1224.62	12.451	787.018	12.3339
959	1074.5	13.3749	768.188	13.3421
960	811.062	11.38	683.123	11.1058
961	1045.2	10.4686	740.167	10.2507
962	983.641	11.5397	727.83	11.4446
963	1383.58	13.3552	916.621	13.3275
964	1333.81	10.9117	777.859	10.8463
965	808.05	12.7983	621.918	12.7789
966	1573.49	10.9034	970.13	10.9094
967	1384.45	13.2859	1107.48	13.3486
968	1356.76	12.296	838.247	12.3496
969	1153.63	13.0356	700.089	13.1129
970	1157.06	13.0408	780.393	12.9386
971	1107.64	12.1018	783.013	11.8964
972	1324.56	10.2887	748.121	10.0942
973	984.043	10.1633	626.546	10.0675
974	884.116	13.2174	659.712	13.161
975	1144.73	13.503	798.081	13.3507
976	1011.33	11.7727	560.619	11.747
977	1046.69	12.0842	725.881	11.957
978	1066.41	13.1917	704.379	13.1279
979	1200.54	10.0164	831.145	9.93597
980	1607	9.59554	913.507	9.56187
981	1288.02	11.3403	803.723	11.3143
982	1611.39	12.7999	1032.35	12.6829
983	1228.18	10.9866	882.838	10.8598
984	1078.58	11.4499	769.254	11.2749
985	1082.25	9.94243	754.446	9.84773
986	1164.81	9.55818	712.374	9.57785
987	897.489	12.8659	660.084	12.8804
988	1250.83	10.2661	717.554	10.2201
989	1058.9	10.8231	903.159	10.6328
990	888.655	11.9407	742.73	11.7415
991	904.273	9.56051	658.789	9.62948
992	1124.47	11.8706	798.1	11.6773
993	1086.79	11.1659	710.942	11.1964
994	876.896	11.9522	654.765	11.8277
995	1320.28	11.9293	838.389	11.8426
996	1440.84	9.72516	967.878	9.59683
997	1039.92	13.1992	789.136	13.2288
998	1301.17	10.217	826.893	10.1985
999	1369.9	13.1736	870.511	13.4812
1000	1059.11	11.9435	814.265	11.7221
1001	1177.82	13.4168	781.366	13.1449
1002	1121.28	11.0143	844.602	10.9345
1003	1289.2	11.5912	883.157	11.5038
1004	928.673	13.4251	613.876	13.2372
1005	1445.23	11.6772	851.717	11.6606
1006	940.489	10.2015	624.393	10.0274
1007	1103.67	9.79527	771.282	9.81519
1008	1193.4	10.4107	690.052	10.4533
1009	1327.56	10.106	973.724	10.0523
1010	1065.94	11.1063	770.523	11.0386
1011	1231.99	12.2073	983.336	11.8572
1012	878.065	11.2153	620.698	11.2286
1013	1280.14	11.331	831.037	11.3643
1014	1247.4	10.7241	814.314	10.6365
1015	1313.36	10.0616	794.361	9.98867
1016	1102.73	10.1439	794.078	10.0187
1017	1103.48	12.563	806.297	12.4439
1018	1009.93	13.4163	617.108	13.2499
1019	1255.84	12.0376	819.007	11.9412
1020	1127.25	10.5207	739.411	10.4308
1021	1075.52	12.0907	727.988	12.0571
1022	1060.86	12.2333	709.239	12.2208
1023	1107.2	10.1785	660.574	10.2832
1024	1058.59	11.8654	738.781	11.7465
1025	1120.42	11.508	717.687	11.3961
1026	1031.86	11.373	855.972	11.2713
1027	1116.14	13.3338	653.037	13.0544
1028	1063.89	13.265	807.853	13.1251
1029	1316.53	12.836	781.538	12.9164
1030	1060.76	13.6664	803.506	13.2818
1031	981.882	11.1995	738.248	11.1076
1032	1119.95	13.435	763.675	13.2686
1033	987.978	12.8469	688.142	12.6935
1034	1173.47	13.2171	742.967	13.182
1035	1087.77	10.5048	768.41	10.3616
1036	1117.34	13.245	893.27	13.0814
1037	1553.4	10.0991	1019.14	10.2953
1038	926.815	13.8015	707.935	13.6465
1039	1157.17	12.2315	708.83	12.1834
1040	1032.89	10.9196	666.299	10.8462
1041	1204.86	10.9863	752.813	10.9085
1042	1218.81	11.203	848.715	11.0519
1043	1001.12	12.3227	806.452	12.0444
1044	1076.38	13.0362	721.847	13.102
1045	1263.74	10.5866	716.618	10.6926
1046	1362.55	12.3959	788.774	12.4919
1047	863.813	10.2735	603.36	10.1347
1048	1330.38	11.9366	874.778	11.9135
1049	1144.52	13.5748	694.117	13.5662
1050	1324.82	12.9006	707.287	12.8181
1051	1282.15	10.9565	787.675	11.1162
1052	974.49	12.122	753.218	12.07
1053	1289.21	13.481	856.344	13.4264
1054	1318.21	13.0223	777.978	13.0604
1055	1267.12	10.4397	920.616	10.3967
1056	1207.9	13.4139	844.492	13.4532
1057	1101.69	10.0238	762.906	10.015
1058	1215.19	12.5763	718.295	12.6227
1059	910.762	12.9386	771.474	12.5627
1060	1092.76	11.533	758.684	11.5646
1061	1190.68	12.0259	750.653	12.0064
1062	1411.42	10.2149	838.571	10.069
1063	1202.59	10.5875	902.867	10.4213
1064	1447.44	13.2213	763.428	13.1959
1065	927.119	9.85977	646.065	9.9022
1066	1152.03	10.818	796.769	10.7163
1067	1025.86	12.977	650.426	13.0307
1068	1133.89	12.5341	621.319	12.8441
1069	979.687	13.315	654.468	13.1762
1070	1194.38	13.1962	700.296	13.3034
1071	1004.19	10.0271	669.904	10.0004
1072	1054.59	12.4993	796.105	12.4052
1073	1179.35	9.59812	907.58	9.60525
1074	1107.31	11.9659	826.906	11.8888
1075	1482.28	10.1745	919.001	10.164
1076	1068.95	10.9047	786.73	10.7794
1077	929.249	9.6719	724.848	9.6595
1078	1072.85	12.8164	771.992	12.6863
1079	1201.78	13.5327	966.441	13.539
1080	1307.97	12.4657	872.801	12.3658
1081	1239.18	10.0099	779.467	10.1423
1082	1236.12	10.4758	866.678	10.3561
1083	1065.48	10.9351	727.369	10.9896
1084	1002.51	9.80397	726.62	9.76366
1085	1062.86	13.3467	881.65	13.1862
1086	1011.65	12.91	711.789	12.7586
1087	1137.82	13.4564	782.431	13.472
1088	807.871	10.3008	598.404	10.0873
1089	1009.28	10.1089	676.275	9.98247
1090	1292.19	9.76854	813.854	9.69324
1091	809.622	10.326	631.754	10.1987
1092	1307.69	11.6726	737.539	11.8085
1093	968.921	10.3256	770.421	10.2027
1094	1757.73	10.1553	740.189	10.3894
1095	1679.26	10.8687	758.076	11.0731
1096	1112.85	11.0129	781.708	10.8683
1097	1036.24	11.5164	807.432	11.4654
1098	1088.56	10.0351	807.001	9.9105
1099	1152.77	12.2467	657.053	12.3722
1100	1078.2	13.0851	777.504	12.9586
1101	1364.05	13.2238	927.266	13.0809
1102	924.54	12.1473	681.84	12.0531
1103	930.735	12.3649	675.598	12.446
1104	1023	11.8913	617.011	11.6965
1105	1105.88	12.8997	864.892	12.89
1106	1092.43	11.4049	779.331	11.4786
1107	1380.63	12.2979	880.717	12.3292
1108	1133.68	11.857	1020.03	11.639
1109	920.241	11.7288	739.736	11.6916
1110	891.696	12.7038	670.178	12.5319
1111	1129.26	10.4781	956.522	10.3752
1112	833.156	11.4499	608.14	11.3878
1113	1013.74	11.1719	713.854	11.1599
1114	1312.6	12.9652	734.87	12.9456
1115	1091.34	10.2526	753.165	10.2024
1116	1389.79	12.6364	1019.58	12.6814
1117	1311.93	13.4421	899.962	13.3317
1118	859.721	10.9181	589.918	10.7868
1119	1195.31	12.1379	821.55	11.9824
1120	1488.37	12.2521	977.919	12.226
1121	1289.6	12.2487	953.558	12.4193
1122	1016.11	12.757	844.849	12.6859
1123	1102.55	10.0985	760.238	10.0549
1124	891.041	13.0417	781.671	12.6607
1125	1033.72	10.365	721.145	10.0941
1126	952.477	11.7663	637.631	11.7763
1127	881.851	9.67153	613.567	9.50859
1128	1004.6	12.1804	768.539	12.1092
1129	984.513	11.5444	709.473	11.4918
1130	1342.57	13.5643	870.369	13.529
1131	1339.27	11.0865	781.807	10.9725
1132	1269.4	9.64534	878.039	9.49373
1133	1504.75	12.7092	874.346	12.7204
1134	1251.01	13.4375	791.824	13.4363
1135	1603.55	10.157	882.378	10.2552
1136	971.171	9.77893	634.028	9.55493
1137	1024.64	9.95091	727.134	9.89632
1138	1144.15	12.4183	838.678	12.3321
1139	1311.19	11.6694	937.672	11.7288
1140	960.551	12.713	753.72	12.5272
1141	1048.85	10.089	822.54	9.88601
1142	970.003	11.8181	808.123	11.4779
1143	1103.01	12.2941	793.388	12.1643
1144	1237.26	9.77673	869.18	9.85221
1145	1252.23	11.3246	893.507	11.0898
1146	1132.95	10.3622	875.121	10.1778
1147	1225.32	11.9215	946.316	11.8151
1148	1112.78	12.0828	702.198	12.1812
1149	1269.71	13.2104	872.466	13.2366
1150	1206.74	10.6889	709.903	10.761
1151	1044.54	12.8748	725.702	12.8192
1152	893.572	11.8151	710.68	11.6896
1153	903.779	9.90577	667.531	9.58833
1154	1242.02	12.3611	789.776	12.1729
1155	944.461	12.6669	784.532	12.5497
1156	1178.36	9.86568	699.802	9.87449
1157	1099.4	10.5383	769.891	10.4707
1158	1045.01	11.8774	672.56	11.8033
1159	1091.52	10.5466	809.702	10.5117
1160	969.685	11.7962	720.111	11.7812
1161	1005.37	11.7393	745.614	11.7653
1162	1294.06	12.1554	1018.31	12.1011
1163	1351.88	10.9629	837.975	10.9811
1164	1038.76	13.3732	725.365	13.3817
1165	1194.13	11.3116	873.915	11.1825
1166	1060.22	10.3645	859.597	10.3643
1167	1108.7	12.237	742.556	12.2464
1168	1638.74	11.569	955.967	11.5512
1169	1061.72	9.64344	845.351	9.58239
1170	1281.67	13.3922	785.278	13.4635
1171	983.046	13.0668	711.754	12.8724
1172	1268.59	9.65775	859.638	9.53391
1173	1257.55	10.9004	706.473	10.9612
1174	1247.41	13.543	1019.73	13.4353
1175	804.019	11.5443	651.424	11.5125
1176	1369.34	12.9862	951.4	13.0122
1177	1236.65	10.736	712.161	10.7061
1178	1491.31	12.9724	1007.33	13.2174
1179	986.516	10.8315	674.79	10.7952
1180	1271.48	9.85689	704.58	9.93202
1181	1239.9	10.3903	735.98	10.4425
1182	1082.92	11.8999	777.242	11.7222
1183	1383.89	10.0522	958.114	10.0203
1184	1198.09	12.6151	660.565	12.808
1185	1342.4	9.92965	872.371	9.88532
1186	1002.52	11.6125	798.95	11.4934
1187	1234.24	13.2997	771.031	13.3509
1188	1195.77	13.4721	793.268	13.437
1189	1109.23	12.7597	726.117	12.6614
1190	884.632	12.7735	534.757	12.6065
1191	1017.75	13.1908	740.433	13.0745
1192	834.674	11.0785	651.14	11.1106
1193	1110.62	9.75836	775.488	9.75883
1194	1044.84	9.82996	731.436	9.72188
1195	1220.38	12.3384	915.885	12.1018
1196	1137.47	10.2513	756.288	10.321
1197	984.29	9.72218	732.793	9.72346
1198	1159.62	11.4063	941.785	11.213
1199	1238.44	11.0718	715.902	11.0048
1200	1181.72	11.9197	926.227	11.6955
1201	1515.93	9.92126	964.643	9.82797
1202	1106.77	12.849	785.718	12.7952
1203	1258.73	11.1324	954.432	11.1052
1204	1409.2	13.3645	750.64	13.3573
1205	1211.83	13.3695	870.553	13.279
1206	946.863	13.3508	772.864	13.1075
1207	1007.18	10.9312	744.815	10.8182
1208	900.88	10.9206	606.237	10.7972
1209	1236.51	13.6187	901.634	13.5373
1210	1080.25	9.55931	713.26	9.50521
1211	1129.17	10.8627	878.241	10.6546
1212	1071.36	10.4367	642.593	10.3868
1213	1562.13	13.2026	959.417	13.269
1214	1351	11.996	937.996	11.9645
1215	1151.83	13.2352	713.565	13.2902
1216	1339.16	13.5503	851.969	13.505
1217	854.83	10.3996	522.76	10.29
1218	1266.98	9.9638	823.345	9.96966
1219	1035.28	10.6106	694.965	10.6306
1220	1093.39	10.7403	667.352	10.8605
1221	909.902	11.1623	559.219	11.1966
1222	1262.65	13.5747	848.272	13.3825
1223	1042.6	10.606	748.801	10.542
1224	1165.46	12.7223	878.895	12.5193
1225	1136.91	13.1139	827.602	13.141
1226	1111.49	11.7141	961.432	11.5883
1227	1322.22	10.9056	827.353	10.7984
1228	1004.24	11.5426	670.568	11.6549
1229	1246.85	9.56513	1012.55	9.60327
1230	851.047	12.0049	647.178	11.9288
1231	1366.69	9.59861	851.994	9.53245
1232	1134.75	13.6581	817.15	13.4176
1233	1015.01	12.6026	689.244	12.4121
1234	870.335	12.3234	631.666	12.1451
1235	1105.75	10.9513	728.008	10.921
1236	1480.29	12.707	1047.23	12.637
1237	1341.22	13.3276	771.844	13.3919
1238	1620.49	11.6993	1062.67	11.9162
1239	1104	10.954	688.162	10.8811
1240	1157.73	12.8848	820.101	12.7827
1241	1097.72	10.2252	942.044	10.0866
1242	1195.76	12.5905	799.706	12.6522
1243	1047.81	11.432	642.638	11.1961
1244	1304.4	12.0407	800.026	12.1531
1245	1355.04	9.45319	754.299	9.6007
1246	1461.41	13.6692	840.975	13.5676
1247	1063.55	11.2822	772.02	11.3961
1248	987.416	10.4367	690.747	10.2423
1249	1160.08	11.1561	924.695	10.9422
1250	905.906	12.5624	800.522	12.3193
1251	1067.05	12.7976	698.509	12.7276
1252	1066.39	11.1055	786.134	10.9277
1253	1126.17	12.9585	820.622	12.985
1254	1283.07	10.7227	876.167	10.6775
1255	1092.27	12.2643	741.778	12.2284
1256	1120.13	10.7664	800.17	10.4812
1257	1265.5	11.5037	744.003	11.4831
1258	931.03	13.3222	800.917	13.0869
1259	1025.74	10.5321	737.633	10.3889
1260	1027.82	9.75324	671.41	9.64707
1261	1229.47	13.2768	847.757	13.28
1262	1120.47	13.5059	870.983	13.4167
1263	1403.43	9.81881	895.895	9.74771
1264	929.019	9.79321	707.149	9.77542
1265	1026.79	10.1365	645.793	10.0614
1266	1035.24	10.6855	812.716	10.5056
1267	1161.58	12.9695	793.537	12.9668
1268	996.511	10.3295	628.967	10.1872
1269	1112.94	12.2623	841.299	12.422
1270	1198.78	10.3268	748.597	10.336
1271	983.441	10.3343	731.072	10.2223
1272	1350.58	9.69565	972.595	9.58959
1273	1238.22	13.4356	788.908	13.3073
1274	1854.83	12.4837	970.984	12.624
1275	1249.99	10.1302	831.573	10.0269
1276	977.531	12.4022	784.467	12.5653
1277	1009.56	11.7845	843.179	11.73
1278	859.58	11.8958	721.757	12.025
1279	1085.82	9.86141	788.839	9.77648
1280	1152.14	11.7548	840.235	11.4706
1281	1171.17	12.3054	725.242	12.3907
1282	1153.13	9.67746	804.324	9.61706
1283	1048.69	10.3445	821.115	10.2889
1284	1309.95	11.5924	872.129	11.5643
1285	953.019	10.2746	708.221	10.1917
1286	1102.93	12.1321	825.015	12.0263
1287	1182.29	12.1118	953.272	11.7408
1288	975.381	10.3793	671.592	10.2858
1289	1006.16	12.4776	675.952	12.4086
1290	1356.84	12.8984	881.621	13.1185
1291	1060.85	11.1223	674.817	11.0547
1292	997.209	11.8807	539.155	11.6944
1293	1247.64	9.64934	673.163	9.92776
1294	914.507	9.68557	692.196	9.58328
1295	1342.36	10.8252	837.944	10.8572
1296	1202.12	13.4235	751.543	13.3576
1297	1353.28	12.0531	767.581	12.0487
1298	1252.74	11.8056	831.25	11.8127
1299	1159.44	9.69198	692.73	9.76767
1300	1169.36	12.7201	726.222	12.6425
1301	966.098	10.2578	753.559	10.1683
1302	944.925	13.1024	754.931	13.1046
1303	1190.11	12.6194	753.133	12.6088
1304	1092.63	11.1458	766.151	11.2793
1305	1140.15	13.2752	821.071	13.0764
1306	1242.86	11.6616	928.691	11.5769
1307	770.507	13.3059	693.357	13.3395
1308	1319.83	10.3827	762.832	10.2852
1309	1480.07	9.97383	1065.52	10.0938
1310	916.169	13.2412	626.563	13.1765
1311	948.781	12.1962	785.952	12.2462
1312	1280.08	13.2757	743.21	13.2399
1313	1045.3	9.6532	744.451	9.64604
1314	1141.41	11.5549	821.484	11.4164
1315	1382.11	12.9214	1003.94	12.8474
1316	1139.46	10.0866	787.622	10.0722
1317	1170.05	12.1105	823.295	12.0234
1318	1553.27	9.63661	1008.24	9.60373
1319	1266.7	13.4314	883.057	13.4494
1320	982.768	12.0259	750.347	11.7633
1321	948.716	10.4247	723.451	10.3187
1322	1041.27	11.3237	747.247	11.4286
1323	974.546	11.0827	736.279	11.1829
1324	1495.84	9.78779	884.097	9.7167
1325	1044.48	10.3018	694.088	10.1295
1326	953.156	11.2174	768.487	11.0944
1327	1085.34	9.97085	771.766	9.83721
1328	1063.27	12.108	680.205	12.1164
1329	1218.18	11.9443	800.375	11.9836
1330	1436.35	13.1525	850.227	13.0681
1331	1034.27	13.2027	699.415	13.183
1332	1057.9	10.3117	839.759	10.068
1333	1401.86	11.1875	835.834	11.0766
1334	1078.57	10.9878	874.065	10.7736
1335	1090.55	13.2216	897.116	13.2955
1336	1223.71	12.4825	796.235	12.5896
1337	1037.3	10.6816	931.498	10.6535
1338	999.601	11.3983	701.319	11.378
1339	908.04	13.0386	741.752	12.8145
1340	1110.7	13.4803	933.224	13.2524
1341	984.639	11.8371	835.889	11.6193
1342	1010.07	12.5794	791.813	12.6557
1343	1098.35	12.4526	813.221	12.2331
1344	1326.01	12.0625	622.291	12.1036
1345	1117.65	10.6024	880.995	10.5336
1346	1166.47	11.3238	810.92	11.2923
1347	1034.22	11.0137	676.541	10.9617
1348	1263.3	11.5362	749.924	11.5393
1349	992.608	12.1101	804.066	11.9744
1350	1167.83	11.5514	750.455	11.6107
1351	1058.73	9.94122	645.593	9.95752
1352	1218.34	12.2406	690.39	12.1257
1353	902.816	13.3848	631.932	13.1773
1354	1312.24	13.1136	920.477	13.0568
1355	1269.03	9.78973	840.649	9.89243
1356	1363.98	12.825	911.114	12.8451
1357	1230.74	12.1174	817.532	12.0713
1358	1077.6	10.0186	758.807	9.84247
1359	1074.56	13.5614	703.526	13.6081
1360	1265.05	9.80993	827.995	9.82657
1361	1409.67	10.9064	1026.82	10.8522
1362	1558.32	11.8191	920.905	12.1546
1363	982.952	11.2559	700.414	11.0928
1364	945.24	11.2383	697.978	11.1074
1365	1103.25	11.2191	935.357	11.2204
1366	868.498	13.1664	621.026	12.9532
1367	1274.69	12.3297	798.667	12.3002
1368	1296.74	12.8208	990.307	12.7306
1369	1063.53	9.69918	730.928	9.65906
1370	1270.67	13.15	877.945	13.0881
1371	1075.15	9.94077	808.518	9.94187
1372	1542.7	9.86096	910.282	9.99805
1373	1280.98	13.2191	896.663	13.0958
1374	1229.76	11.0712	845.254	10.8316
1375	1346.07	10.5685	791.543	10.6183
1376	1217.45	10.182	761.805	10.1989
1377	1120.29	12.3258	716.41	12.161
1378	1152.97	13.4403	857.552	13.3263
1379	1067.08	10.2324	701.577	10.1096
1380	970.385	13.249	727.394	13.2533
1381	1065.49	11.5998	828.953	11.3701
1382	982.472	12.1304	610.325	12.0473
1383	1298.1	10.5083	960.608	10.487
1384	1106.76	9.98101	700.797	10.0733
1385	1176.43	10.095	933.585	10.2015
1386	883.89	11.1392	745.93	10.8119
1387	1425.34	12.6363	852.368	12.8427
1388	1118.45	11.6966	865.854	11.6908
1389	1278.71	12.7917	837.048	12.767
1390	1171.86	11.3877	690.912	11.3959
1391	967.273	11.4259	700.606	11.3904
1392	1070.54	13.1334	783.637	13.2339
1393	1061	11.5672	785.092	11.5339
1394	1190.85	11.7623	892.546	11.6215
1395	1044.02	11.4509	793.879	11.2876
1396	1066.7	13.6192	755.662	13.5004
1397	1165.83	11.6159	857.472	11.6505
1398	1034.5	10.2606	723.927	10.278
1399	853.472	11.6959	648.443	11.5807
1400	1175.32	12.7904	836.432	12.5338
1401	1022.51	10.1675	762.574	10.1171
1402	1393.98	9.45671	826.06	9.56153
1403	1187.81	12.5141	780.74	12.2883
1404	1145.35	12.9353	835.658	12.8326
1405	1106.48	10.9824	802.419	10.9089
1406	1197.41	9.47309	825.651	9.45041
1407	1104.62	10.9902	712.432	10.911
1408	1164.05	13.6543	815.643	13.5939
1409	1241.29	11.9361	900.068	11.9098
1410	1150.78	10.6958	787.677	10.667
1411	1208.95	11.1428	763.908	11.0567
1412	1079.84	10.7054	871.282	10.58
1413	1194.7	11.2381	853.155	11.1102
1414	1314.22	11.2304	899.228	11.1932
1415	1089.22	10.9603	737.802	10.808
1416	1290.34	11.2352	880.491	11.0816
1417	1071.11	12.2496	811.186	12.1051
1418	1011.06	13.0079	650.872	12.8056
1419	1199.81	12.6196	806.027	12.5263
1420	1222.01	13.4639	786.07	13.3942
1421	934.358	10.4687	720.878	10.3469
1422	1110.03	10.7802	838.284	10.5919
1423	979.901	13.5997	844.841	13.5353
1424	1045.89	10.8948	633.807	10.9295
1425	1123.6	10.0166	761.76	10.172
1426	990.717	12.7926	658.581	12.7711
1427	1033.18	9.63436	790.24	9.59444
1428	1008.14	11.7718	718.929	11.6797
1429	1042.63	10.6836	779.955	10.5926
1430	1248.67	12.9133	861.505	12.7067
1431	1247.64	12.7277	710.579	12.8117
1432	1301.39	10.3767	908.105	10.2938
1433	1430.55	9.32312	792.532	9.54662
1434	1162.87	13.6007	726.189	13.4683
1435	1208.03	12.1609	840.515	12.1612
1436	1345.54	12.2957	998.573	12.3077
1437	1156.33	9.76272	934.766	9.67043
1438	1569.24	9.51478	1036.84	9.63516
1439	1302.72	11.5339	846.172	11.5192
1440	1122.06	11.5329	847.412	11.3402
1441	1093.67	10.8274	836.691	10.7811
1442	1007.22	11.9533	782.956	11.9305
1443	1151.39	11.9703	753.419	11.8675
1444	1034.76	11.5228	914.538	11.4252
1445	1002.39	11.9794	711.85	12.0225
1446	1414.21	10.7194	849.74	10.669
1447	1093.75	10.8132	899.242	10.6289
1448	1224.75	10.1944	722.159	10.2425
1449	1139.84	11.0759	801.489	10.9771
1450	1259.69	10.5089	874.862	10.4996
1451	1290.83	9.77518	843.275	9.74796
1452	1256.4	11.7477	745.121	11.8766
1453	1204	13.3374	752.404	13.4338
1454	1149.04	11.39	903.85	11.2789
1455	1224.85	9.72696	879.761	9.59128
1456	1021.96	9.81001	622.23	9.74541
1457	1342.92	10.6567	957.695	10.4747
1458	1591.52	12.7053	988.271	12.7536
1459	1403.31	11.6118	827.978	11.7697
1460	871.178	11.7244	806.043	11.6635
1461	1437.46	10.9761	759.438	10.9775
1462	1216.01	9.67484	764.65	9.57246
1463	932.305	13.1056	747.633	12.8746
1464	995.159	11.8991	775.771	11.842
1465	1220.87	11.0703	886.364	11.0986
1466	991.209	9.77185	690.165	9.69262
1467	1055.8	13.2597	692.549	13.3956
1468	1154.29	11.6551	911.194	11.5487
1469	1013.49	9.97808	675.846	9.99253
1470	895.788	10.5657	688.297	10.5307
1471	1222.48	10.6036	863.548	10.4739
1472	1091.1	9.70263	744.483	9.84835
1473	952.249	12.9832	722.556	12.9188
1474	1276.03	11.7144	1062.47	11.5221
1475	1372.24	9.44119	733.614	9.54882
1476	1139.87	11.8563	776.977	11.7772
1477	1161.46	11.1034	727.495	10.9819
1478	1095.65	12.1236	866.587	12.0605
1479	1363.21	11.418	757.844	11.6195
1480	882.619	10.1338	546.974	9.97127
1481	1240.76	9.77222	813.888	9.89085
1482	1282.13	11.4397	768.677	11.4854
1483	1129.57	11.4365	826.512	11.321
1484	1189.77	10.8637	893.986	10.6626
1485	1215.36	10.0797	934.827	9.9966
1486	1442.13	10.7151	1102.22	10.6852
1487	1251.19	10.0468	939.463	9.96943
1488	1123.14	12.0279	758.984	12.0795
1489	1192.67	10.1177	642.303	9.98961
1490	1232.34	12.311	1079.31	12.16
1491	986.996	10.2768	750.717	10.0502
1492	1121.06	12.8066	808.451	12.5766
1493	1321.37	9.71369	729.407	9.87109
1494	1124.66	10.5281	802.467	10.512
1495	1287.95	12.1488	736.46	12.2563
1496	916.73	12.3335	720.346	12.1803
1497	871.387	12.6767	666.78	12.563
1498	894.226	10.6431	705.646	10.6852
1499	971.594	13.4714	557.154	13.2968
1500	999.502	12.2454	768.401	12.1504
1501	940.719	11.1076	697.561	10.9368
1502	1054.47	10.4113	801.581	10.284
1503	960.231	10.1382	818.989	9.86582
1504	1214.15	9.43746	847.726	9.55902
1505	1077.65	13.9848	730.302	13.7
1506	946.542	11.8244	620.765	11.8598
1507	955.915	10.042	747.216	9.9043
1508	1142.87	11.1074	812.94	11.0283
1509	1079.59	11.0074	1058.75	10.9259
1510	1227.02	11.419	943.922	11.4127
1511	1316.42	11.4395	887.105	11.5736
1512	1017.29	12.2244	818.8	12.1482
1513	1007.44	11.9552	705.172	11.8417
1514	1147.66	11.7307	796.546	11.6809
1515	1009.95	10.9377	668.762	10.9746
1516	1314.59	10.237	1043.18	10.1147
1517	1257.04	11.3316	835.657	11.3095
1518	861.421	12.0428	785.324	11.8812
1519	1010.13	13.4641	624.506	13.2613
1520	1223.48	11.9051	1016.98	11.6977
1521	908.843	13.017	716.792	12.7467
1522	901.327	13.2165	778.704	13.0257
1523	1393.55	9.75137	873.538	9.66377
1524	1322.9	11.8134	817.172	11.7731
1525	1206.65	11.1111	926.276	10.8949
1526	1206.74	11.8042	871.373	11.6882
1527	1016.55	10.0219	788.787	9.92368
1528	1074.11	12.6792	595.443	12.7991
1529	1155.72	10.6236	691.084	10.6667
1530	967.853	10.7752	521.034	10.7576
1531	1438.23	13.59	848.163	13.477
1532	1206.68	10.9447	861.373	11.0292
1533	1159.5	10.4854	886.573	10.594
1534	946.133	12.7746	766.334	12.5871
1535	1251.18	13.7153	756.288	13.5381
1536	1157.09	13.6981	742.661	13.5557
1537	1188.49	12.7745	762.942	12.5032
1538	1831.1	9.90707	838.94	10.099
1539	913.164	10.834	706.873	10.815
1540	1314.84	13.3427	1066.28	13.225
1541	1127.81	11.151	695.308	11.0788
1542	1079.34	11.6997	655.379	11.6141
1543	956.784	10.0161	727.148	9.94588
1544	1057	10.0361	718.16	9.92591
1545	930.404	11.828	705.593	11.8072
1546	899.139	13.419	644.36	13.4095
1547	886.962	11.2474	732.185	10.9603
1548	1075.74	12.7351	836.516	12.5296
1549	1112.27	9.87992	819.391	9.63837
1550	923.281	12.0711	709.141	11.976
1551	1072.72	11.7901	710.846	11.6963
1552	1055.71	12.5913	681.64	12.6039
1553	1084.48	12.3834	734.597	12.2977
1554	1377.74	11.0384	997.593	10.9247
1555	1044.42	12.4431	724.638	12.535
1556	1113.3	10.6937	727.145	10.5705
1557	1206.65	11.3776	824.603	11.4124
1558	944.665	13.5091	619.024	13.5496
1559	1038.99	12.5917	742.325	12.39
1560	1155.34	11.6274	674.943	11.5819
1561	1006.26	9.72133	693.654	9.66346
1562	1314.39	9.80961	770.502	10.1172
1563	1078.11	10.6395	837.282	10.548
1564	1383.03	11.3699	1008.68	11.3292
1565	1052.88	9.71484	779.635	9.6156
1566	1174.76	11.4284	823.992	11.4499
1567	1080.32	12.9039	726.652	13.0483
1568	1254.13	12.7531	889.743	12.8087
1569	1314.56	12.2193	1002.36	12.2094
1570	1033.47	11.9532	712.103	11.7558
1571	1093.64	10.1672	792.785	10.0645
1572	1015.44	10.9481	782.446	10.8691
1573	891.379	13.1191	676.517	13.1569
1574	1023.13	13.6313	671.615	13.4903
1575	1530.92	11.3647	887.584	11.5666
1576	853.507	11.5163	546.274	11.5552
1577	1089.32	11.5574	700.511	11.4233
1578	1064.83	13.2656	782.327	12.9518
1579	1185.29	12.9045	823.495	12.8006
1580	1268.12	11.465	725.641	11.587
1581	1037.19	11.4042	727.121	11.3517
1582	1340.38	11.3132	883.314	11.212
1583	1058.64	13.8924	821.875	13.6167
1584	1182.46	13.3651	943.758	13.1135
1585	1112.98	12.3385	622.501	12.5627
1586	1290.25	9.97914	826.191	9.90588
1587	1266.37	11.421	831.857	11.1918
1588	1071.38	13.3662	972.134	13.2622
1589	1041.48	12.3069	829.693	12.1796
1590	1218.58	9.70742	867.765	9.6307
1591	1071.01	12.7486	814.184	12.7007
1592	1486.47	10.5406	907.529	10.4965
1593	1147.13	11.5715	715.394	11.5602
1594	1261.61	11.8664	831.29	11.6958
1595	1172.75	12.2663	764.061	12.3459
1596	1074.44	11.4099	817.875	11.2911
1597	1014.42	12.3265	727.052	12.2103
1598	1181.92	9.76628	762.72	9.80572
1599	2582.78	10.698	1032.2	11.0487
1600	1067.36	12.3045	754.811	12.1655
1601	1163.66	10.4129	750.683	10.3753
1602	1657.02	10.3	896.92	10.3198
1603	1110.21	13.3801	808.091	13.3699
1604	929.078	13.0123	747.324	12.682
1605	1255.47	12.7661	916.601	12.7084
1606	1269.59	10.5814	664.259	10.8609
1607	1166.57	11.5106	874.501	11.3211
1608	1190.24	12.5348	732.167	12.5506
1609	1627.83	12.9833	870.46	13.1414
1610	1247	10.6091	770.122	10.5751
1611	1113.13	11.1371	776.657	11.1903
1612	1038.02	11.7935	735.601	11.8125
1613	1134.35	12.5566	830.315	12.546
1614	1216.17	12.2095	760.068	12.227
1615	1114.13	10.142	699.061	9.98355
1616	1054.05	11.6445	677.168	11.7343
1617	1024.32	11.864	732.968	11.8388
1618	1075.53	12.7165	712.441	12.5154
1619	1057.42	9.68002	875.822	9.72227
1620	1095.62	13.3812	866.794	13.3693
1621	1184.09	12.43	967.901	12.3299
1622	965.78	11.4493	775.66	11.3116
1623	1112.49	11.7719	642.331	11.7977
1624	860.491	13.1185	555.623	12.8485
1625	1015.42	10.4816	688.418	10.3607
1626	1256.2	9.40266	917.898	9.44431
1627	990.487	11.0492	768.342	10.9698
1628	1277.32	10.4332	918.246	10.3955
1629	1163.29	12.9497	784.522	12.7044
1630	1080.39	9.98519	828.136	10.063
1631	1538.49	11.6159	898.213	11.5713
1632	1637.85	11.7987	939.081	11.7189
1633	1077.34	13.6642	657.818	13.5212
1634	933.433	12.1934	767.805	12.2011
1635	1100.16	11.1796	820.706	11.0521
1636	1130.26	12.437	746.019	12.4044
1637	1301.58	13.5544	814.598	13.5272
1638	1525.86	12.9889	939.936	12.9342
1639	1120.29	13.5407	820.217	13.4468
1640	989.115	12.5605	680.208	12.7038
1641	887.877	9.69835	575.821	9.7121
1642	1005.13	12.9093	747.411	12.5183
1643	1165.94	10.154	774.382	10.1789
1644	1067.88	9.7274	750.033	9.63949
1645	1258.9	9.99768	824.021	10.0251
1646	1306.34	11.3551	707.897	11.4364
1647	1112.89	11.749	859.635	11.6097
1648	1047.39	12.2963	804.579	12.1418
1649	1094.07	11.0878	881.676	10.9517
1650	820.163	12.9247	624.099	12.9569
1651	887.199	10.2496	804.946	10.1889
1652	1138.51	12.4745	805.85	12.4062
1653	978.583	11.9316	789.367	11.9496
1654	1144.95	10.2614	785.121	10.1686
1655	1053.3	11.9751	835.435	11.8644
1656	917.4	9.86426	650.331	9.76098
1657	858.797	9.85828	720.834	9.77561
1658	930.373	11.5324	684.262	11.2449
1659	1147.79	13.6148	814.873	13.4913
1660	1136.63	11.7323	818.73	11.5976
1661	851.282	9.78202	592.382	9.73794
1662	1165.06	12.66	923.411	12.5714
1663	1000.29	12.4402	708.418	12.4288
1664	1308.72	10.356	826.98	10.3205
1665	1104.01	10.7479	778.591	10.6616
1666	1176.3	10.0572	829.85	9.97694
1667	1369.28	12.9566	823.238	12.9176
1668	1200.66	12.3082	856.435	12.1309
1669	1207.82	13.3249	659.149	13.3952
1670	1058.38	10.9603	739.642	11.0147
1671	1030.79	10.176	666.076	10.1555
1672	1522.64	12.8232	872.226	12.917
1673	959.413	11.5992	621.057	11.5358
1674	1500.29	11.7634	995.713	11.6488
1675	1025.88	11.8486	802.542	11.6649
1676	1127.91	10.8476	954.016	10.6592
1677	987.776	12.9118	757.93	12.8883
1678	969.224	9.95433	713.035	9.97071
1679	989.062	12.9413	866.936	12.5269
1680	998.038	13.4654	661.768	13.2907
1681	915.322	11.0265	669.023	10.8849
1682	1132.47	10.9823	930.744	10.7127
1683	1207.7	11.2238	911.211	11.193
1684	1229.8	12.2608	836.605	12.2963
1685	887.824	11.7421	665.555	11.6979
1686	1227.19	12.2138	798.266	12.229
1687	1160.79	12.9664	705.282	12.8812
1688	916.846	10.9662	693.169	10.831
1689	1167.4	11.8321	1009.82	11.779
1690	1021.23	11.6087	792.103	11.6048
1691	1310.26	9.77321	759.999	9.76023
1692	1441.22	10.1492	956.907	10.1081
1693	1165.53	12.3516	944.816	12.2767
1694	1141.3	11.6985	754.825	11.6004
1695	1256.35	11.5027	764.121	11.6707
1696	1194.22	12.9925	688.886	13.1018
1697	943.939	13.7111	671.519	13.5712
1698	1165.73	12.6874	895.219	12.4618
1699	1057.98	10.6417	685.634	10.4559
1700	805.807	11.5752	650.82	11.3885
1701	984.716	13.4569	737.499	13.4055
1702	929.231	11.0163	661.632	10.8687
1703	978.576	12.2909	844.839	12.2191
1704	1312.33	10.2856	828.5	10.1888
1705	1167.5	11.6016	612.117	11.7836
1706	1062.77	10.1293	740.491	10.0512
1707	981.281	12.8582	794.955	12.7572
1708	1030.26	10.772	746.471	10.6999
1709	1059.67	10.4345	715.41	10.294
1710	1152.25	13.0152	769.56	12.9382
1711	1227.56	10.17	955.535	10.1696
1712	1405.1	11.2147	835.52	11.3328
1713	1204.49	9.94787	831.823	9.90366
1714	939.982	12.4377	939.633	12.3481
1715	1130.47	11.8885	725.34	11.7835
1716	955.547	10.8621	693.233	10.7121
1717	1080.7	12.1146	795.277	12.0885
1718	1197.6	13.5794	836.461	13.4116
1719	972.18	10.984	835.823	10.7485
1720	1031.97	9.72085	797.548	9.60747
1721	1057.89	12.8566	681.475	12.7278
1722	1084.65	11.3549	867.2	11.1312
1723	1161.58	12.8183	744.9	12.6677
1724	1215.46	13.6706	959.264	13.4161
1725	1341.63	11.3945	766.868	11.4356
1726	1091.86	10.5142	732.357	10.4492
1727	1125.96	12.1341	726.283	11.9622
1728	921.308	12.9631	652.803	12.9093
1729	756.282	10.0624	636.929	9.97604
1730	1286.16	11.6636	905.636	11.6739
1731	1238.41	9.69746	680.122	9.73484
1732	929.88	11.8263	703.933	11.7723
1733	1032.91	9.56748	746.412	9.57097
1734	1167.97	12.1339	740.815	11.9289
1735	1309.38	12.5353	791.058	12.7437
1736	1250.2	12.5295	831.945	12.3738
1737	1161.27	13.0726	756	13.0511
1738	1036.79	12.8961	785.742	12.9939
1739	1018.99	11.6155	811.555	11.3335
1740	1278.86	12.6653	816.752	12.7978
1741	1196.28	12.752	690.83	12.7734
1742	1165.03	10.2372	865.334	10.2126
1743	1254.05	9.67766	909.765	9.72964
1744	1148.96	9.93817	778.544	9.77933
1745	1289.83	10.3451	674.421	10.4372
1746	1216.28	13.2682	785.303	13.265
1747	1152.85	13.2135	717.735	13.3154
1748	1313.77	10.2815	985.51	10.2091
1749	971.813	9.9428	660.308	9.92653
1750	777.615	11.1789	578.889	11.0143
1751	1556.92	11.5197	1203.62	11.5052
1752	956.767	13.5588	715.691	13.5287
1753	1416.56	9.78885	1099.01	9.74494
1754	1131.4	12.4082	761.263	12.3369
1755	1050.99	9.53945	782.064	9.55279
1756	946.862	10.5548	774.2	10.3971
1757	1219.02	11.2347	788.67	11.2017
1758	982.219	12.9609	888.17	12.9411
1759	1223.46	12.2011	769.333	12.0311
1760	1031.95	9.72842	763.398	9.54353
1761	1107.96	10.0353	834.012	9.95533
1762	1496.33	9.99208	927.851	9.83257
1763	1263.42	10.7276	942.334	10.7406
1764	1255.76	11.0854	911.754	11.0844
1765	1274.6	11.0327	765.142	11.0975
1766	1145.44	11.7077	703.903	11.7319
1767	1160.1	12.9132	765.325	12.9611
1768	1208.47	10.1531	790.788	10.1495
1769	928.563	13.0348	751.631	12.8036
1770	1076.68	10.3238	772.991	9.97887
1771	1042.42	10.6228	781.43	10.5512
1772	1099.64	10.8817	818.332	10.8469
1773	1079.83	12.7749	642.418	12.604
1774	1009.02	10.6326	912.283	10.4634
1775	1336.65	10.5746	669.761	10.7006
1776	882.681	11.4415	771.107	11.3388
1777	1072.89	13.0036	782.601	12.8355
1778	1040.21	13.4513	856.812	13.1492
1779	893.531	12.2277	632.617	11.9832
1780	866.549	13.9397	626.345	13.5975
1781	1487.81	12.7045	951.078	12.8415
1782	1108.21	9.8926	1013.73	9.73089
1783	1066.39	9.62096	760.416	9.53906
1784	1073.08	13.5323	702.049	13.4869
1785	1374.15	10.5551	940.133	10.5048
1786	1466.87	9.72726	967.377	9.62893
1787	1372.66	12.1484	1070.24	12.0026
1788	1177.44	12.5131	733.73	12.4795
1789	1242.54	10.0237	858.918	10.1154
1790	1170.81	11.379	748.207	11.3794
1791	1259.21	12.8102	926.279	12.7665
1792	956.579	12.1668	727.887	12.0443
1793	1169.75	11.3504	861.363	11.2405
1794	941.992	13.2207	779.513	13.2275
1795	1049.75	10.9889	702.626	11.0346
1796	1209.96	13.3616	773.774	13.2766
1797	958.979	10.949	755.697	10.7131
1798	1060.13	10.9208	845.223	10.7412
1799	1239.13	12.157	642.185	12.2294
1800	1094.19	13.1709	851.616	13.0502
1801	1211.08	12.5519	817.808	12.5452
1802	935.787	12.0444	741.252	11.9687
1803	1003.47	11.2555	686.955	11.1817
1804	1218.78	11.3967	836.96	11.1395
1805	1038.58	10.8933	693.861	10.7266
1806	880.901	11.4085	661.178	11.3761
1807	1324.56	13.7032	1051.32	13.5899
1808	917.669	12.2221	676.023	12.0131
1809	1072.38	11.4041	702.813	11.2123
1810	979.373	10.5024	720.335	10.5266
1811	1062.6	9.68341	619.914	9.60692
1812	1041.54	11.4139	673.796	11.3209
1813	1194.39	13.2143	805.25	13.076
1814	952.392	10.8271	736.373	10.6212
1815	1197.66	13.5866	990.334	13.4638
1816	1255.46	11.3648	761.354	11.3349
1817	1442.38	9.58968	993.237	9.57674
1818	1346.1	11.8281	792.923	11.7847
1819	986.814	11.1387	763.702	10.8452
1820	977.454	10.658	698.1	10.5111
1821	1016.93	13.4877	712.195	13.3719
1822	1207.1	10.1817	779.106	10.1248
1823	1375.79	10.6743	982.853	10.6719
1824	965.809	9.95095	668.139	9.87497
1825	786.461	9.66927	601.028	9.71244
1826	1034.25	12.3655	815.919	12.153
1827	1169.97	10.0305	737.979	10.0264
1828	1584.99	10.2224	969.337	10.1536
1829	1382.51	10.98	893.43	11.045
1830	1130.72	12.7705	796.846	12.7306
1831	1187.52	12.591	785.045	12.5079
1832	1158.09	13.3035	628.366	13.4208
1833	1117.09	13.1564	753.938	13.0527
1834	963.769	13.3911	776.789	13.2661
1835	1092.6	12.5845	815.161	12.4167
1836	945.675	11.2443	834.224	11.1907
1837	1209.23	10.4388	701.015	10.3891
1838	1074.83	13.7503	771.788	13.5553
1839	1109.71	9.72641	780.178	9.56508
1840	1120.42	9.848	741.569	9.79609
1841	1187.23	10.3942	876.732	10.2117
1842	926.514	10.8979	659.171	10.7681
1843	1057.05	12.1552	777.414	11.9762
1844	1145.4	10.702	810.994	10.5445
1845	1062.52	11.1173	675.396	11.0444
1846	1064.4	11.363	813.762	11.2367
1847	1188.37	11.5547	842.394	11.3796
1848	1199.28	13.3291	733.833	13.3137
1849	995.033	11.6006	671.159	11.4596
1850	1092.14	9.8523	752.626	9.71001
1851	826.499	12.0415	543.489	12.0058
1852	1175.61	9.7898	765.417	9.57231
1853	852.831	10.4578	735.896	10.252
1854	1532.24	11.5714	860.618	11.697
1855	1212.24	12.4447	796.421	12.4211
1856	905.042	11.3502	675.968	11.2364
1857	1130.07	10.3487	898.987	10.3314
1858	1328.22	9.93594	969.08	10.0268
1859	1398.49	11.9152	999.69	11.8664
1860	1020.44	11.3777	818.94	11.3236
1861	1246.66	9.903	717.921	9.93439
1862	1472.48	9.71502	867.18	9.61757
1863	990.754	10.0199	685.05	9.84634
1864	1145.54	11.278	847.017	11.2967
1865	944.537	10.4014	656.013	10.4794
1866	853.236	12.2075	715.101	11.893
1867	1073.43	12.283	668.685	12.3294
1868	1050.91	12.7078	758.915	12.6651
1869	1308.43	10.0246	980.707	9.95087
1870	1329.75	10.0777	773.709	10.083
1871	1257.35	11.6879	723.3	11.636
1872	896.982	12.3799	737.348	12.3245
1873	1217.63	13.0831	704.144	12.9811
1874	876.347	10.1691	634.227	10.1684
1875	1171.62	12.2198	770.164	12.2733
1876	1227.11	10.1428	740.658	10.2555
1877	1317.7	9.68356	850.091	9.65804
1878	1150.81	9.68223	828.897	9.56571
1879	885.498	10.2344	609.314	10.1671
1880	984.366	12.9394	713.625	13.021
1881	1370.46	9.93531	881.976	9.83751
1882	898.859	9.65458	731.765	9.57277
1883	1606.46	11.1119	959.284	11.2591
1884	1464.48	12.8589	898.861	12.9237
1885	942.903	12.2656	617.753	12.1629
1886	1204.17	11.6866	729.504	11.5946
1887	1043.72	10.9854	656.093	11.0343
1888	894.298	13.2205	700.528	12.9646
1889	1021.49	11.6598	695.108	11.3652
1890	999.75	12.0705	686.233	11.9073
1891	1244.65	10.9141	875.569	10.7463
1892	1106.63	11.0603	724.902	11.0622
1893	1202.02	10.0468	799.393	10.1368
1894	1171.49	10.1166	756.097	9.97097
1895	1021.87	10.3333	808.895	10.2592
1896	1075.08	9.8228	756.251	9.81199
1897	1317.17	9.88567	994.905	9.87961
1898	985.745	11.3552	721.744	11.2416
1899	1412.34	11.5079	990.438	11.5353
1900	1562.79	11.5449	937.045	11.5632
1901	955.106	11.6269	714.036	11.479
1902	1418.08	11.2741	619.819	11.4103
1903	1355.81	11.5192	895.613	11.3978
1904	1083.71	11.4255	591.315	11.4662
1905	1208.41	10.9274	887.414	10.873
1906	1152.37	9.8544	784.578	9.78277
1907	1090.82	13.2104	766.775	13.1117
1908	1346.4	12.8803	835.282	13.1832
1909	1300.22	9.568	747.677	9.64325
1910	979.464	10.4925	658.747	10.5204
1911	998.452	13.4192	737.888	13.3792
1912	1078.28	10.5832	690.681	10.4744
1913	942.396	11.6801	733.905	11.6685
1914	950.212	13.1926	641.12	13.1019
1915	1455.56	12.3191	771.082	12.3258
1916	1375.84	9.68961	746.971	9.69519
1917	932.327	10.5728	696.927	10.5257
1918	937.608	11.6581	608.42	11.5926
1919	1271.84	11.5062	869.452	11.5163
1920	1036.71	10.9181	761.188	10.8084
1921	1107.56	11.0409	634.75	11.0533
1922	931.718	12.7041	863.421	12.6042
1923	1111.04	10.2361	835.362	10.2174
1924	1056.68	12.8866	805.086	12.8126
1925	994.368	10.6133	642.347	10.7628
1926	1164.56	11.1991	767.163	11.2061
1927	1047.91	13.5336	737.292	13.366
1928	1001.6	13.2963	720.18	12.9877
1929	972.649	11.5573	808.715	11.5898
1930	1096.03	12.2912	754.304	12.1125
1931	1053.84	9.92312	805.544	9.90078
1932	1243.42	11.1911	758.243	11.2297
1933	1289.16	10.7263	678.807	10.8355
1934	1075.44	9.94577	768.775	9.97383
1935	1160.11	10.2969	857.328	10.1105
1936	828.081	13.2519	611.34	13.1598
1937	1576.58	13.451	1045.12	13.2548
1938	1443.08	11.0045	1152.43	11.0459
1939	1005.48	12.83	809.703	12.7708
1940	1134.12	10.8825	779.136	10.756
1941	1159.17	12.9399	875.59	12.6521
1942	1235.08	13.5113	1017.49	13.3184
1943	1321.36	10.3249	1039.64	10.1991
1944	1240.9	11.472	985.02	11.43
1945	950.98	11.9921	717.082	11.7556
1946	1004.43	11.7487	780.13	11.6919
1947	933.434	10.1137	672.687	9.89569
1948	942.839	10.7629	748.336	10.5727
1949	889.976	12.747	675.558	12.5661
1950	1010.22	12.2749	750.731	12.2131
1951	1324.91	11.7549	916.868	11.8325
1952	1147.02	11.6353	910.335	11.447
1953	1228.32	11.4687	749.93	11.3452
1954	1179.33	11.824	908.416	11.7694
1955	1275.93	11.1341	771.829	11.2167
1956	1074	12.5282	812.728	12.3116
1957	1168.27	10.9237	938.101	10.9002
1958	1059.5	11.0253	701.452	11.0017
1959	1596.05	10.1358	1133.34	10.2063
1960	1160.19	12.3961	738.223	12.281
1961	1158.59	9.67949	856.131	9.52548
1962	1433.85	9.84199	908.611	9.85051
1963	944.589	10.856	620.211	10.7413
1964	1085.77	10.8736	786.201	10.8762
1965	1421.88	9.5821	795.182	9.6298
1966	1016.91	11.1087	744.316	11.2127
1967	1169.98	11.6378	956.681	11.5145
1968	1435.98	11.8656	968.431	12.0016
1969	966.181	10.1079	708.678	10.0952
1970	1081.67	11.2857	859.217	10.9828
1971	993.228	12.0172	773.589	12.0402
1972	1522.73	12.5956	941.628	12.3447
1973	1045.36	9.78984	702.742	9.8364
1974	1092.85	13.0855	720.899	13.0871
1975	958.044	10.1245	625.647	10.0529
1976	1442.94	12.3684	798.283	12.4685
1977	944.272	13.1915	770.05	13.1632
1978	1276.51	11.0768	794.75	11.0177
1979	979.643	12.7189	676.298	12.7577
1980	1165.67	13.4621	817.627	13.3969
1981	926.592	12.0158	640.471	12.0153
1982	1356.18	12.03	884.749	12.0019
1983	1139.8	12.3737	706.558	12.3012
1984	1032.84	9.57365	736.542	9.51745
1985	1233.01	9.88609	881.166	9.82476
1986	1044.03	12.8478	774.571	12.5659
1987	906.937	11.3906	763.833	11.3319
1988	962.778	13.1197	857.758	13.1086
1989	891.268	9.52236	680.384	9.60603
1990	853.995	13.087	667.278	12.9972
1991	1155.28	10.8239	717.811	10.72
1992	1400.92	12.9865	948.51	12.9292
1993	1163.6	11.7347	839.155	11.5544
1994	1128.5	11.8965	890.995	11.8614
1995	1268.47	12.076	824.499	11.8663
1996	1326.74	10.0244	842.771	10.0966
1997	1098.49	12.5088	870.777	12.3399
1998	960.155	10.5149	731.013	10.43
[truncated: 8,002 more rows]
